# Supplementary material for: Di-μ-benzoato-κ3 O,O′:O;κ3 O:O,O′-bis­[aqua­(nitrato-κO)(1,10-phenanthroline-κ2 N,N′)lead(II)]
Source: Acta Crystallogr Sect E Struct Rep Online. 2012 Mar 31;68(Pt 4):m528–9. doi: 10.1107/S1600536812012974 (PMC3343907; doi:10.1107/S1600536812012974)
Supplement: Supplementary file 1 [file e-68-0m528-sup1.cif]

##############################################################################
#                                                                            #
# This CIF contains the data in a paper accepted for publication in          #
# Acta Crystallographica Section E. It conforms to the requirements of       #
# Notes for Authors for Acta Crystallographica Section E, and has been       #
# peer reviewed under the auspices of the IUCr Commission on Journals.       #
#                                                                            #
# Full details of the Crystallographic Information File format               #
# are given in the paper "The Crystallographic Information File (CIF):       #
# a New Standard Archive File for Crystallography" by S. R. Hall, F. H.      #
# Allen and I. D. Brown [Acta Cryst. (1991), A47, 655-685].                  #
#                                                                            #
# The current version of the core CIF dictionary is obtainable from          #
# ftp://ftp.iucr.org/pub/cif_core.dic.                                       #
#                                                                            #
# Software is freely available for graphical display of the structure(s)     #
# in this CIF. For information consult the CIF software page                 #
# http://www.iucr.org/resources/cif/software.                                #
#                                                                            #
# This file may be used for bona fide research purposes within the           #
# scientific community so long as proper attribution is given to the journal # 
# article from which it was obtained.                                        #
#                                                                            #
##############################################################################
data_I
_audit_creation_method     SHELXL-97
_chemical_name_systematic
;
Di-\m-benzoato-\k^3^<i>O</i>,<i>O</i>':<i>O</i>;
\k^3^<i>O</i>:<i>O</i>,<i>O</i>'-bis[aqua(nitrato-\k<i>O</i>)(1,10-
phenanthroline-\k^2^<i>N</i>,<i>N</i>')lead(II)]
;
_chemical_name_common     ?
_chemical_formula_moiety     'C38 H30 N6 O12 Pb2'
_chemical_formula_sum     'C38 H30 N6 O12 Pb2'
_chemical_formula_iupac     '[Pb2 (C7 H5 O2)2 (N O3)2 (C12 H8 N2)2 (H2 O)2]'
_chemical_formula_weight     1177.08
_chemical_melting_point     ?
_symmetry_cell_setting     monoclinic
_symmetry_space_group_name_H-M     'P 21/c'
_symmetry_space_group_name_hall     '-P 2ybc'
loop_
    _symmetry_equiv_pos_as_xyz
    'x, y, z'
    '-x, y+1/2, -z+1/2'
    '-x, -y, -z'
    'x, -y-1/2, z-1/2'
_cell_length_a     11.7112(13)
_cell_length_b     13.5403(15)
_cell_length_c     14.1328(11)
_cell_angle_alpha     90.00
_cell_angle_beta     124.483(6)
_cell_angle_gamma     90.00
_cell_volume     1847.3(3)
_cell_formula_units_Z     2
_cell_measurement_reflns_used     6315
_cell_measurement_theta_min     2.36
_cell_measurement_theta_max     27.73
_cell_measurement_temperature     296(2)
_cell_special_details     ?
_exptl_crystal_description     Block
_exptl_crystal_colour     'light-yellow'
_exptl_crystal_size_max     0.22
_exptl_crystal_size_mid     0.18
_exptl_crystal_size_min     0.16
_exptl_crystal_density_diffrn     2.116
_exptl_crystal_density_meas     2.1162(3)
_exptl_crystal_density_method     'not measured'
_exptl_crystal_F_000     1120
_exptl_absorpt_coefficient_mu     9.177
_exptl_absorpt_correction_type     multi-scan
_exptl_absorpt_process_details     '(SADABS; Sheldrick, 1996)'
_exptl_absorpt_correction_T_min     0.150
_exptl_absorpt_correction_T_max     0.230
_exptl_special_details     ?
_diffrn_ambient_temperature     296(2)
_diffrn_radiation_type     MoK\a
_diffrn_radiation_wavelength     0.71073
_diffrn_radiation_source     'fine-focus sealed tube'
_diffrn_radiation_monochromator     graphite
_diffrn_measurement_device_type     'Bruker APEXII CCD area-detector'
_diffrn_measurement_method     'phi and omega scans'
_diffrn_detector_area_resol_mean     ?
_diffrn_reflns_number     9109
_diffrn_reflns_av_R_equivalents     0.0384
_diffrn_reflns_av_sigmaI/netI     0.0339
_diffrn_reflns_theta_min     2.11
_diffrn_reflns_theta_max     25.01
_diffrn_reflns_theta_full     25.01
_diffrn_measured_fraction_theta_max     0.984
_diffrn_measured_fraction_theta_full     0.984
_diffrn_reflns_limit_h_min     -13
_diffrn_reflns_limit_h_max     13
_diffrn_reflns_limit_k_min     -15
_diffrn_reflns_limit_k_max     16
_diffrn_reflns_limit_l_min     -16
_diffrn_reflns_limit_l_max     16
_diffrn_standards_number     ?
_diffrn_standards_interval_count     ?
_diffrn_standards_interval_time     ?
_diffrn_standards_decay_%     ?
_refine_special_details
;
Refinement of <i>F</i>^2^ against ALL reflections. The weighted <i>R</i>-factor
<i>wR</i> and goodness of fit <i>S</i> are based on <i>F</i>^2^, conventional
<i>R</i>-factors <i>R</i> are based on <i>F</i>, with <i>F</i> set to zero for
negative <i>F</i>^2^. The threshold expression of <i>F</i>^2^ >
\s(<i>F</i>^2^) is used only for calculating <i>R</i>-factors(gt) <i>etc</i>.
and is not relevant to the choice of reflections for refinement.
<i>R</i>-factors based on <i>F</i>^2^ are statistically about twice as large
as those based on <i>F</i>, and <i>R</i>- factors based on ALL data will be
even larger.
;
_reflns_number_total     3209
_reflns_number_gt     2788
_reflns_threshold_expression     I>2sigma(I)
_refine_ls_structure_factor_coef     Fsqd
_refine_ls_matrix_type     full
_refine_ls_R_factor_all     0.0277
_refine_ls_R_factor_gt     0.0218
_refine_ls_wR_factor_gt     0.0488
_refine_ls_wR_factor_ref     0.0511
_refine_ls_goodness_of_fit_ref     1.041
_refine_ls_restrained_S_all     1.040
_refine_ls_number_reflns     3209
_refine_ls_number_parameters     262
_refine_ls_number_restraints     6
_refine_ls_hydrogen_treatment     constr
_refine_ls_weighting_scheme     calc
_refine_ls_weighting_details
         'calc w=1/[\s^2^(Fo^2^)+(0.0209P)^2^+0.9758P] where P=(Fo^2^+2Fc^2^)/3'
_atom_sites_solution_hydrogens     geom
_atom_sites_solution_primary     direct
_atom_sites_solution_secondary     difmap
_refine_ls_shift/su_max     0.003
_refine_ls_shift/su_mean     0.000
_refine_diff_density_max     1.026
_refine_diff_density_min     -0.826
_refine_ls_extinction_method     none
_refine_ls_extinction_coef     ?
loop_
    _atom_type_symbol
    _atom_type_description
    _atom_type_scat_dispersion_real
    _atom_type_scat_dispersion_imag
    _atom_type_scat_source
    'C' 'C' 0.0033 0.0016
                         'International Tables Vol C Tables 4.2.6.8 and 6.1.1.4'
    'H' 'H' 0.0000 0.0000
                         'International Tables Vol C Tables 4.2.6.8 and 6.1.1.4'
    'N' 'N' 0.0061 0.0033
                         'International Tables Vol C Tables 4.2.6.8 and 6.1.1.4'
    'O' 'O' 0.0106 0.0060
                         'International Tables Vol C Tables 4.2.6.8 and 6.1.1.4'
    'Pb' 'Pb' -3.3944 10.1111
                         'International Tables Vol C Tables 4.2.6.8 and 6.1.1.4'
_computing_data_collection     'APEX2 (Bruker, 2003)'
_computing_cell_refinement     'SAINT (Bruker, 2003)'
_computing_data_reduction     'SAINT (Bruker, 2003)'
_computing_structure_solution     'SHELXS97 (Sheldrick, 2008)'
_computing_structure_refinement     'SHELXL97 (Sheldrick, 2008)'
_computing_molecular_graphics     'SHELXTL (Sheldrick, 2008)'
_computing_publication_material     'publCIF (Westrip, 2010)'
loop_
    _atom_site_type_symbol
    _atom_site_label
    _atom_site_fract_x
    _atom_site_fract_y
    _atom_site_fract_z
    _atom_site_U_iso_or_equiv
    _atom_site_adp_type
    _atom_site_calc_flag
    _atom_site_refinement_flags
    _atom_site_occupancy
    _atom_site_symmetry_multiplicity
    _atom_site_disorder_assembly
    _atom_site_disorder_group
    Pb Pb1 0.322274(15) 0.530376(10) 0.507038(13) 0.03399(7) Uani d U 1 1 . .
    O O1 0.2190(3) 0.5567(2) 0.3057(3) 0.0426(7) Uani d . 1 1 . .
    O O2 0.3808(3) 0.4428(2) 0.3797(3) 0.0431(7) Uani d . 1 1 . .
    O O3 0.3786(4) 0.7099(2) 0.4726(3) 0.0574(9) Uani d . 1 1 . .
    O O4 0.4076(4) 0.7422(3) 0.6335(3) 0.0750(11) Uani d . 1 1 . .
    O O5 0.5305(5) 0.8164(3) 0.5870(4) 0.1065(16) Uani d . 1 1 . .
    N N1 0.1221(3) 0.4070(2) 0.4019(3) 0.0336(7) Uani d . 1 1 . .
    N N2 0.0825(3) 0.6004(2) 0.4347(3) 0.0302(7) Uani d . 1 1 . .
    N N3 0.4402(4) 0.7581(3) 0.5646(4) 0.0557(10) Uani d . 1 1 . .
    C C1 -0.0097(4) 0.4381(3) 0.3570(3) 0.0319(9) Uani d . 1 1 . .
    C C2 0.1409(5) 0.3132(3) 0.3863(4) 0.0439(11) Uani d . 1 1 . .
    H H2 0.2308 0.2909 0.4181 0.053 Uiso calc R 1 1 . .
    C C3 0.0314(5) 0.2464(3) 0.3242(4) 0.0467(11) Uani d . 1 1 . .
    H H3 0.0485 0.1816 0.3137 0.056 Uiso calc R 1 1 . .
    C C4 -0.0996(5) 0.2771(3) 0.2796(4) 0.0465(11) Uani d . 1 1 . .
    H H4A -0.1732 0.2334 0.2384 0.056 Uiso calc R 1 1 . .
    C C5 -0.1242(4) 0.3755(3) 0.2956(4) 0.0389(10) Uani d . 1 1 . .
    C C6 -0.2605(4) 0.4123(4) 0.2514(4) 0.0468(11) Uani d . 1 1 . .
    H H6 -0.3361 0.3700 0.2113 0.056 Uiso calc R 1 1 . .
    C C7 -0.2807(4) 0.5071(3) 0.2672(4) 0.0446(11) Uani d . 1 1 . .
    H H7 -0.3700 0.5296 0.2372 0.054 Uiso calc R 1 1 . .
    C C8 -0.1654(4) 0.5744(3) 0.3301(3) 0.0345(9) Uani d . 1 1 . .
    C C9 -0.1820(4) 0.6735(3) 0.3479(4) 0.0400(10) Uani d . 1 1 . .
    H H9 -0.2698 0.6988 0.3185 0.048 Uiso calc R 1 1 . .
    C C10 -0.0679(5) 0.7327(3) 0.4088(4) 0.0434(10) Uani d . 1 1 . .
    H H10 -0.0771 0.7985 0.4221 0.052 Uiso calc R 1 1 . .
    C C11 0.0622(4) 0.6932(3) 0.4507(4) 0.0385(10) Uani d . 1 1 . .
    H H11 0.1389 0.7343 0.4923 0.046 Uiso calc R 1 1 . .
    C C12 -0.0301(4) 0.5400(3) 0.3746(3) 0.0295(8) Uani d . 1 1 . .
    C C13 0.2744(5) 0.4860(3) 0.1831(4) 0.0407(10) Uani d . 1 1 . .
    C C14 0.3537(5) 0.4185(4) 0.1693(4) 0.0511(11) Uani d . 1 1 . .
    H H14 0.4155 0.3773 0.2297 0.061 Uiso calc R 1 1 . .
    C C15 0.3405(6) 0.4129(4) 0.0664(5) 0.0624(13) Uani d . 1 1 . .
    H H15 0.3952 0.3690 0.0579 0.075 Uiso calc R 1 1 . .
    C C16 0.2473(9) 0.4715(4) -0.0234(6) 0.080(2) Uani d . 1 1 . .
    H H16 0.2387 0.4668 -0.0928 0.096 Uiso calc R 1 1 . .
    C C17 0.1666(8) 0.5369(4) -0.0129(5) 0.087(2) Uani d . 1 1 . .
    H H17 0.1037 0.5770 -0.0742 0.105 Uiso calc R 1 1 . .
    C C18 0.1803(7) 0.5426(4) 0.0915(5) 0.0721(17) Uani d . 1 1 . .
    H H18 0.1241 0.5859 0.0990 0.087 Uiso calc R 1 1 . .
    C C19 0.2933(4) 0.4950(3) 0.2965(4) 0.0333(9) Uani d . 1 1 . .
    O O6 0.4669(4) 0.3437(3) 0.6293(3) 0.0666(10) Uani d . 1 1 . .
    H H6A 0.5130 0.3253 0.6990 0.100 Uiso d R 1 1 . .
    H H6B 0.4841 0.3147 0.5853 0.100 Uiso d R 1 1 . .
loop_
    _atom_site_aniso_label
    _atom_site_aniso_U_11
    _atom_site_aniso_U_22
    _atom_site_aniso_U_33
    _atom_site_aniso_U_12
    _atom_site_aniso_U_13
    _atom_site_aniso_U_23
    Pb1 0.03010(10) 0.04089(10) 0.03137(11) 0.00026(7) 0.01764(8) 0.00064(7)
    O1 0.0506(19) 0.0452(16) 0.0353(18) 0.0131(14) 0.0263(17) 0.0059(13)
    O2 0.0395(17) 0.0530(17) 0.0372(18) 0.0071(14) 0.0219(16) 0.0072(14)
    O3 0.058(2) 0.0539(19) 0.041(2) -0.0079(17) 0.0163(18) -0.0010(17)
    O4 0.073(3) 0.092(3) 0.059(3) 0.008(2) 0.037(2) 0.001(2)
    O5 0.103(3) 0.098(3) 0.090(4) -0.064(3) 0.038(3) -0.019(3)
    N1 0.0371(18) 0.0358(17) 0.0332(19) 0.0023(15) 0.0231(17) 0.0000(15)
    N2 0.0287(17) 0.0347(17) 0.0257(17) 0.0013(14) 0.0144(15) 0.0003(14)
    N3 0.056(3) 0.051(2) 0.047(3) -0.006(2) 0.022(2) 0.004(2)
    C1 0.037(2) 0.036(2) 0.026(2) -0.0030(17) 0.020(2) 0.0001(16)
    C2 0.051(3) 0.037(2) 0.049(3) 0.003(2) 0.032(3) -0.003(2)
    C3 0.061(3) 0.033(2) 0.042(3) -0.002(2) 0.027(3) -0.0102(19)
    C4 0.056(3) 0.042(2) 0.038(3) -0.012(2) 0.025(3) -0.008(2)
    C5 0.041(2) 0.043(2) 0.030(2) -0.0064(19) 0.019(2) -0.0011(18)
    C6 0.035(2) 0.059(3) 0.038(3) -0.013(2) 0.015(2) 0.000(2)
    C7 0.029(2) 0.058(3) 0.046(3) -0.001(2) 0.020(2) 0.006(2)
    C8 0.031(2) 0.046(2) 0.030(2) -0.0001(18) 0.019(2) 0.0050(19)
    C9 0.036(2) 0.048(2) 0.041(3) 0.011(2) 0.025(2) 0.007(2)
    C10 0.052(3) 0.038(2) 0.044(3) 0.007(2) 0.029(2) 0.001(2)
    C11 0.043(2) 0.036(2) 0.042(3) -0.0034(18) 0.027(2) -0.0052(18)
    C12 0.030(2) 0.0354(19) 0.026(2) -0.0014(16) 0.0170(19) 0.0008(16)
    C13 0.045(3) 0.042(2) 0.038(3) -0.003(2) 0.026(2) -0.0020(19)
    C14 0.046(3) 0.057(3) 0.048(3) 0.000(2) 0.025(3) -0.008(2)
    C15 0.065(3) 0.075(3) 0.057(3) 0.000(3) 0.041(3) -0.014(3)
    C16 0.125(6) 0.081(4) 0.051(4) -0.016(4) 0.060(4) -0.013(3)
    C17 0.139(7) 0.075(4) 0.045(4) 0.038(4) 0.051(5) 0.013(3)
    C18 0.101(5) 0.069(3) 0.047(3) 0.042(3) 0.043(4) 0.016(3)
    C19 0.032(2) 0.0352(19) 0.033(2) -0.0062(18) 0.018(2) -0.0020(18)
    O6 0.059(2) 0.069(2) 0.071(3) 0.0027(18) 0.036(2) 0.0086(19)
_geom_special_details
;
All e.s.d.'s (except the e.s.d. in the dihedral angle between two l.s. planes)
are estimated using the full covariance matrix. The cell e.s.d.'s are taken
into account individually in the estimation of e.s.d.'s in distances, angles
and torsion angles; correlations between e.s.d.'s in cell parameters are only
used when they are defined by crystal symmetry. An approximate (isotropic)
treatment of cell e.s.d.'s is used for estimating e.s.d.'s involving l.s.
planes.
;
loop_
    _geom_bond_atom_site_label_1
    _geom_bond_atom_site_label_2
    _geom_bond_site_symmetry_2
    _geom_bond_distance
    _geom_bond_publ_flag
    Pb1 O1 . 2.406(3) y
    Pb1 O2 . 2.552(3) y
    Pb1 N1 . 2.560(3) y
    Pb1 N2 . 2.565(3) y
    Pb1 O3 . 2.635(3) y
    Pb1 O6 . 2.989(3) y
    Pb1 O2 3_666 2.913(3) y
    Pb1 C19 . 2.837(4) ?
    O1 C19 . 1.264(5) ?
    O2 C19 . 1.253(5) ?
    O3 N3 . 1.255(5) ?
    O4 N3 . 1.249(5) ?
    O5 N3 . 1.210(5) ?
    N1 C2 . 1.328(5) ?
    N1 C1 . 1.361(5) ?
    N2 C11 . 1.322(5) ?
    N2 C12 . 1.364(5) ?
    C1 C5 . 1.398(6) ?
    C1 C12 . 1.446(5) ?
    C2 C3 . 1.400(6) ?
    C2 H2 . 0.9300 ?
    C3 C4 . 1.352(6) ?
    C3 H3 . 0.9300 ?
    C4 C5 . 1.407(6) ?
    C4 H4A . 0.9300 ?
    C5 C6 . 1.435(6) ?
    C6 C7 . 1.347(6) ?
    C6 H6 . 0.9300 ?
    C7 C8 . 1.443(6) ?
    C7 H7 . 0.9300 ?
    C8 C9 . 1.398(6) ?
    C8 C12 . 1.413(5) ?
    C9 C10 . 1.366(6) ?
    C9 H9 . 0.9300 ?
    C10 C11 . 1.391(6) ?
    C10 H10 . 0.9300 ?
    C11 H11 . 0.9300 ?
    C13 C18 . 1.364(7) ?
    C13 C14 . 1.393(6) ?
    C13 C19 . 1.495(6) ?
    C14 C15 . 1.375(7) ?
    C14 H14 . 0.9300 ?
    C15 C16 . 1.366(9) ?
    C15 H15 . 0.9300 ?
    C16 C17 . 1.363(9) ?
    C16 H16 . 0.9300 ?
    C17 C18 . 1.393(7) ?
    C17 H17 . 0.9300 ?
    C18 H18 . 0.9300 ?
    O6 H6A . 0.8500 ?
    O6 H6B . 0.8501 ?
loop_
    _geom_angle_atom_site_label_1
    _geom_angle_atom_site_label_2
    _geom_angle_atom_site_label_3
    _geom_angle_site_symmetry_1
    _geom_angle_site_symmetry_3
    _geom_angle
    _geom_angle_publ_flag
    O1 Pb1 O2 . . 52.46(9) ?
    O1 Pb1 N1 . . 74.22(10) ?
    O2 Pb1 N1 . . 79.07(9) ?
    O1 Pb1 N2 . . 76.72(10) ?
    O2 Pb1 N2 . . 124.16(10) ?
    N1 Pb1 N2 . . 64.77(9) ?
    O1 Pb1 O3 . . 69.88(10) ?
    O2 Pb1 O3 . . 95.94(10) ?
    N1 Pb1 O3 . . 137.55(10) ?
    N2 Pb1 O3 . . 85.27(10) ?
    O1 Pb1 C19 . . 26.28(10) ?
    O2 Pb1 C19 . . 26.20(10) ?
    N1 Pb1 C19 . . 75.79(10) ?
    N2 Pb1 C19 . . 100.98(11) ?
    O3 Pb1 C19 . . 81.72(11) ?
    C19 O1 Pb1 . . 96.3(2) ?
    C19 O2 Pb1 . . 89.7(2) ?
    N3 O3 Pb1 . . 110.3(3) ?
    C2 N1 C1 . . 118.0(4) ?
    C2 N1 Pb1 . . 122.5(3) ?
    C1 N1 Pb1 . . 119.5(2) ?
    C11 N2 C12 . . 118.1(3) ?
    C11 N2 Pb1 . . 123.1(3) ?
    C12 N2 Pb1 . . 118.8(2) ?
    O5 N3 O4 . . 121.1(5) ?
    O5 N3 O3 . . 121.1(5) ?
    O4 N3 O3 . . 117.9(4) ?
    N1 C1 C5 . . 122.5(4) ?
    N1 C1 C12 . . 118.0(3) ?
    C5 C1 C12 . . 119.5(4) ?
    N1 C2 C3 . . 122.8(4) ?
    N1 C2 H2 . . 118.6 ?
    C3 C2 H2 . . 118.6 ?
    C4 C3 C2 . . 119.3(4) ?
    C4 C3 H3 . . 120.4 ?
    C2 C3 H3 . . 120.4 ?
    C3 C4 C5 . . 119.8(4) ?
    C3 C4 H4A . . 120.1 ?
    C5 C4 H4A . . 120.1 ?
    C1 C5 C4 . . 117.5(4) ?
    C1 C5 C6 . . 120.0(4) ?
    C4 C5 C6 . . 122.5(4) ?
    C7 C6 C5 . . 121.0(4) ?
    C7 C6 H6 . . 119.5 ?
    C5 C6 H6 . . 119.5 ?
    C6 C7 C8 . . 120.9(4) ?
    C6 C7 H7 . . 119.5 ?
    C8 C7 H7 . . 119.5 ?
    C9 C8 C12 . . 118.1(4) ?
    C9 C8 C7 . . 122.7(4) ?
    C12 C8 C7 . . 119.2(4) ?
    C10 C9 C8 . . 119.4(4) ?
    C10 C9 H9 . . 120.3 ?
    C8 C9 H9 . . 120.3 ?
    C9 C10 C11 . . 119.1(4) ?
    C9 C10 H10 . . 120.4 ?
    C11 C10 H10 . . 120.4 ?
    N2 C11 C10 . . 123.5(4) ?
    N2 C11 H11 . . 118.2 ?
    C10 C11 H11 . . 118.2 ?
    N2 C12 C8 . . 121.7(3) ?
    N2 C12 C1 . . 118.9(3) ?
    C8 C12 C1 . . 119.4(3) ?
    C18 C13 C14 . . 118.8(4) ?
    C18 C13 C19 . . 121.4(4) ?
    C14 C13 C19 . . 119.9(4) ?
    C15 C14 C13 . . 120.0(5) ?
    C15 C14 H14 . . 120.0 ?
    C13 C14 H14 . . 120.0 ?
    C16 C15 C14 . . 120.2(5) ?
    C16 C15 H15 . . 119.9 ?
    C14 C15 H15 . . 119.9 ?
    C15 C16 C17 . . 121.0(5) ?
    C15 C16 H16 . . 119.5 ?
    C17 C16 H16 . . 119.5 ?
    C16 C17 C18 . . 118.7(6) ?
    C16 C17 H17 . . 120.6 ?
    C18 C17 H17 . . 120.6 ?
    C13 C18 C17 . . 121.3(5) ?
    C13 C18 H18 . . 119.3 ?
    C17 C18 H18 . . 119.3 ?
    O2 C19 O1 . . 121.4(4) ?
    O2 C19 C13 . . 120.4(4) ?
    O1 C19 C13 . . 118.2(4) ?
    O2 C19 Pb1 . . 64.1(2) ?
    O1 C19 Pb1 . . 57.4(2) ?
    C13 C19 Pb1 . . 174.8(3) ?
    H6A O6 H6B . . 117.0 ?
loop_
    _geom_torsion_atom_site_label_1
    _geom_torsion_atom_site_label_2
    _geom_torsion_atom_site_label_3
    _geom_torsion_atom_site_label_4
    _geom_torsion_site_symmetry_1
    _geom_torsion_site_symmetry_2
    _geom_torsion_site_symmetry_3
    _geom_torsion_site_symmetry_4
    _geom_torsion
    _geom_torsion_publ_flag
    O2 Pb1 O1 C19 . . . . -1.6(2) ?
    N1 Pb1 O1 C19 . . . . -89.8(2) ?
    N2 Pb1 O1 C19 . . . . -156.9(3) ?
    O3 Pb1 O1 C19 . . . . 113.3(3) ?
    O1 Pb1 O2 C19 . . . . 1.6(2) ?
    N1 Pb1 O2 C19 . . . . 80.0(2) ?
    N2 Pb1 O2 C19 . . . . 31.0(3) ?
    O3 Pb1 O2 C19 . . . . -57.4(2) ?
    O1 Pb1 O3 N3 . . . . 174.1(3) ?
    O2 Pb1 O3 N3 . . . . -139.6(3) ?
    N1 Pb1 O3 N3 . . . . 140.1(3) ?
    N2 Pb1 O3 N3 . . . . 96.5(3) ?
    C19 Pb1 O3 N3 . . . . -161.6(3) ?
    O1 Pb1 N1 C2 . . . . 97.8(3) ?
    O2 Pb1 N1 C2 . . . . 44.0(3) ?
    N2 Pb1 N1 C2 . . . . -179.7(3) ?
    O3 Pb1 N1 C2 . . . . 130.9(3) ?
    C19 Pb1 N1 C2 . . . . 70.7(3) ?
    O1 Pb1 N1 C1 . . . . -80.3(3) ?
    O2 Pb1 N1 C1 . . . . -134.1(3) ?
    N2 Pb1 N1 C1 . . . . 2.2(3) ?
    O3 Pb1 N1 C1 . . . . -47.3(3) ?
    C19 Pb1 N1 C1 . . . . -107.5(3) ?
    O1 Pb1 N2 C11 . . . . -101.9(3) ?
    O2 Pb1 N2 C11 . . . . -125.5(3) ?
    N1 Pb1 N2 C11 . . . . 179.5(3) ?
    O3 Pb1 N2 C11 . . . . -31.5(3) ?
    C19 Pb1 N2 C11 . . . . -112.1(3) ?
    O1 Pb1 N2 C12 . . . . 76.5(3) ?
    O2 Pb1 N2 C12 . . . . 53.0(3) ?
    N1 Pb1 N2 C12 . . . . -2.1(2) ?
    O3 Pb1 N2 C12 . . . . 147.0(3) ?
    C19 Pb1 N2 C12 . . . . 66.4(3) ?
    Pb1 O3 N3 O5 . . . . 143.7(4) ?
    Pb1 O3 N3 O4 . . . . -34.4(5) ?
    C2 N1 C1 C5 . . . . -0.2(6) ?
    Pb1 N1 C1 C5 . . . . 178.0(3) ?
    C2 N1 C1 C12 . . . . 179.6(4) ?
    Pb1 N1 C1 C12 . . . . -2.2(5) ?
    C1 N1 C2 C3 . . . . 1.3(6) ?
    Pb1 N1 C2 C3 . . . . -176.8(3) ?
    N1 C2 C3 C4 . . . . -1.4(7) ?
    C2 C3 C4 C5 . . . . 0.3(7) ?
    N1 C1 C5 C4 . . . . -0.8(6) ?
    C12 C1 C5 C4 . . . . 179.4(4) ?
    N1 C1 C5 C6 . . . . 179.3(4) ?
    C12 C1 C5 C6 . . . . -0.5(6) ?
    C3 C4 C5 C1 . . . . 0.7(6) ?
    C3 C4 C5 C6 . . . . -179.4(4) ?
    C1 C5 C6 C7 . . . . 0.6(7) ?
    C4 C5 C6 C7 . . . . -179.3(4) ?
    C5 C6 C7 C8 . . . . -0.6(7) ?
    C6 C7 C8 C9 . . . . 179.7(4) ?
    C6 C7 C8 C12 . . . . 0.5(6) ?
    C12 C8 C9 C10 . . . . -1.1(6) ?
    C7 C8 C9 C10 . . . . 179.6(4) ?
    C8 C9 C10 C11 . . . . 0.7(6) ?
    C12 N2 C11 C10 . . . . -0.5(6) ?
    Pb1 N2 C11 C10 . . . . 177.9(3) ?
    C9 C10 C11 N2 . . . . 0.2(7) ?
    C11 N2 C12 C8 . . . . 0.0(6) ?
    Pb1 N2 C12 C8 . . . . -178.5(3) ?
    C11 N2 C12 C1 . . . . -179.6(3) ?
    Pb1 N2 C12 C1 . . . . 1.9(4) ?
    C9 C8 C12 N2 . . . . 0.8(6) ?
    C7 C8 C12 N2 . . . . -180.0(4) ?
    C9 C8 C12 C1 . . . . -179.6(4) ?
    C7 C8 C12 C1 . . . . -0.4(6) ?
    N1 C1 C12 N2 . . . . 0.2(5) ?
    C5 C1 C12 N2 . . . . -180.0(4) ?
    N1 C1 C12 C8 . . . . -179.4(4) ?
    C5 C1 C12 C8 . . . . 0.4(6) ?
    C18 C13 C14 C15 . . . . 2.8(8) ?
    C19 C13 C14 C15 . . . . -177.4(4) ?
    C13 C14 C15 C16 . . . . -1.7(8) ?
    C14 C15 C16 C17 . . . . 0.5(10) ?
    C15 C16 C17 C18 . . . . -0.4(11) ?
    C14 C13 C18 C17 . . . . -2.7(9) ?
    C19 C13 C18 C17 . . . . 177.5(5) ?
    C16 C17 C18 C13 . . . . 1.5(11) ?
    Pb1 O2 C19 O1 . . . . -2.8(4) ?
    Pb1 O2 C19 C13 . . . . 177.0(3) ?
    Pb1 O1 C19 O2 . . . . 3.0(4) ?
    Pb1 O1 C19 C13 . . . . -176.8(3) ?
    C18 C13 C19 O2 . . . . -179.6(5) ?
    C14 C13 C19 O2 . . . . 0.6(6) ?
    C18 C13 C19 O1 . . . . 0.2(7) ?
    C14 C13 C19 O1 . . . . -179.6(4) ?
    C18 C13 C19 Pb1 . . . . -31(3) ?
    C14 C13 C19 Pb1 . . . . 149(3) ?
    O1 Pb1 C19 O2 . . . . -177.2(4) ?
    N1 Pb1 C19 O2 . . . . -94.1(2) ?
    N2 Pb1 C19 O2 . . . . -154.3(2) ?
    O3 Pb1 C19 O2 . . . . 122.2(2) ?
    O2 Pb1 C19 O1 . . . . 177.2(4) ?
    N1 Pb1 C19 O1 . . . . 83.1(2) ?
    N2 Pb1 C19 O1 . . . . 22.9(3) ?
    O3 Pb1 C19 O1 . . . . -60.6(2) ?
    O1 Pb1 C19 C13 . . . . 33(3) ?
    O2 Pb1 C19 C13 . . . . -150(3) ?
    N1 Pb1 C19 C13 . . . . 116(3) ?
    N2 Pb1 C19 C13 . . . . 56(3) ?
    O3 Pb1 C19 C13 . . . . -28(3) ?
loop_
    _geom_hbond_atom_site_label_D
    _geom_hbond_atom_site_label_H
    _geom_hbond_atom_site_label_A
    _geom_hbond_site_symmetry_A
    _geom_hbond_distance_DH
    _geom_hbond_distance_HA
    _geom_hbond_distance_DA
    _geom_hbond_angle_DHA
    _geom_hbond_publ_flag
    O6 H6A O4 2_646 0.8500 2.2900 3.116(5) 164.00 yes
    O6 H6B O3 3_666 0.8500 2.2000 2.971(7) 150.00 yes
data_global
_journal_date_recd_electronic     2012-03-05
_journal_date_accepted     2012-03-24
_journal_name_full     'Acta Crystallographica, Section E'
_journal_year     2012
_journal_volume     68
_journal_issue      4
_journal_page_first     m528
_journal_page_last     m529
_journal_paper_category     QM
_journal_paper_doi     10.1107/S1600536812012974
_journal_coeditor_code     LR2055
_publ_contact_author_name     'Yuanzheng Cheng'
_publ_contact_author_address
;
Department of Chemistry
Weifang Medical University
Weifang 261053
People's Republic of China
;
_publ_contact_author_email     'chyzh111@163.com'
_publ_contact_author_fax     '+86 536 8462001'
_publ_contact_author_phone     '+86 536 8462065'
_publ_section_title
;\
Di-\m-benzoato-\k^3^<i>O</i>,<i>O</i>':<i>O</i>;\k^3^<i>O</i>:<i>O</i>,\
<i>O</i>'-bis[aqua(nitrato-\k<i>O</i>)(1,10-phenanthroline-\k^2^<i>N</i>,\
<i>N</i>')lead(II)]
;
loop_
    _publ_author_name
    _publ_author_footnote
    _publ_author_address
    'Cheng, Yuanzheng' .
;
Department of Chemistry
Weifang Medical University
Weifang 261053
People's Republic of China
;
    'Yan, Fang' .
;
Department of Chemistry
Weifang Medical University
Weifang 261053
People's Republic of China
;
    'Shi, Weiwei' .
;
Department of Chemistry
Weifang Medical University
Weifang 261053
People's Republic of China
;
    'Zhang, Liping' .
;
Department of Chemistry
Weifang Medical University
Weifang 261053
People's Republic of China
;
