# Supplementary material for: Di-μ-benzoato-κ3 O,O′:O;κ3 O:O,O′-bis­[aqua­(nitrato-κO)(1,10-phenanthroline-κ2 N,N′)lead(II)]
Source: Acta Crystallogr Sect E Struct Rep Online. 2012 Mar 31;68(Pt 4):m528–9. doi: 10.1107/S1600536812012974 (PMC3343907; doi:10.1107/S1600536812012974)
Supplement: Supplementary file 2 [file e-68-0m528-Isup2.hkl]

# 
# h,k,l, Fc-squared, Fo-squared, sigma(Fo-squared) and status flag 
# 
data_I
_shelx_title ' 1002235 in P21/c' 
_shelx_refln_list_code          4 
_shelx_F_calc_maximum      370.17 
_exptl_crystal_F_000      1120.00 
_reflns_d_resolution_high  0.8406 
 
loop_ 
 _symmetry_equiv_pos_as_xyz 
 'x, y, z' 
 '-x, y+1/2, -z+1/2' 
 '-x, -y, -z' 
 'x, -y-1/2, z-1/2' 
 
_cell_length_a    11.7112 
_cell_length_b    13.5403 
_cell_length_c    14.1328 
_cell_angle_alpha  90.000 
_cell_angle_beta  124.483 
_cell_angle_gamma  90.000 
 
_shelx_F_squared_multiplier     1.000 
 
loop_ 
 _refln_index_h 
 _refln_index_k 
 _refln_index_l 
 _refln_F_squared_calc 
 _refln_F_squared_meas 
 _refln_F_squared_sigma 
 _refln_observed_status 
   1   0   0     7417.62     7389.30    200.73 o 
   2   0   0    30267.80    27877.06    846.76 o 
   3   0   0    59423.20    58574.34   1093.54 o 
   4   0   0     7488.47     8008.25    171.54 o 
   5   0   0    25502.18    26063.06    507.21 o 
   6   0   0    24561.57    25396.26    499.18 o 
   7   0   0        1.27       27.78     66.16 o 
   8   0   0    12148.88    12382.18    411.85 o 
   9   0   0     6531.13     6955.69    276.53 o 
  10   0   0      227.77      317.99     91.40 o 
  11   0   0     4251.30     4089.54    213.45 o 
   1   1   0     3171.49     3444.41    148.39 o 
   2   1   0     3979.70     4212.33     81.07 o 
   3   1   0      163.76      160.56     13.74 o 
   4   1   0     1911.25     1795.01     39.48 o 
   5   1   0      323.05      309.18     21.13 o 
   6   1   0       37.69       -1.63     19.68 o 
   7   1   0       53.02       76.95     22.56 o 
   8   1   0      198.08      275.45     56.17 o 
   9   1   0      683.80      703.19     71.44 o 
  10   1   0      431.51      473.83     78.47 o 
  11   1   0       36.92      110.90     63.22 o 
   1   2   0     6515.45     6540.07    114.80 o 
   2   2   0   106962.65   103709.18   1844.35 o 
   3   2   0    74611.31    74146.23   2128.27 o 
   4   2   0      149.23      162.64     18.10 o 
   6   2   0    29579.81    28933.35    465.93 o 
   7   2   0       55.58       75.68     24.00 o 
   8   2   0     8876.30     9183.24    232.44 o 
   9   2   0     6363.99     6744.64    192.07 o 
  10   2   0      439.73      454.22     70.04 o 
  11   2   0     4085.82     4182.76    154.78 o 
   1   3   0     9463.10     9525.17    147.85 o 
   2   3   0      394.12      438.97     15.22 o 
   3   3   0     9324.98     9543.27    253.88 o 
   4   3   0    17482.55    17443.85    509.58 o 
   5   3   0      767.64      692.02     25.59 o 
   6   3   0     1495.86     1452.27     51.27 o 
   7   3   0     7919.20     7782.23    130.47 o 
   8   3   0     1599.43     1699.89     88.17 o 
   9   3   0     1623.35     1665.36     92.12 o 
  10   3   0     2586.39     2637.44    158.79 o 
  11   3   0      208.13      239.22     69.13 o 
   0   4   0    78578.34    76897.49   1376.92 o 
   1   4   0     7302.90     7318.94     91.18 o 
   2   4   0    15000.52    15017.39    181.08 o 
   3   4   0    44131.70    45711.76   1113.01 o 
   4   4   0      181.16      143.07     14.56 o 
   5   4   0     6504.06     6349.50    178.30 o 
   6   4   0     7980.70     7537.97    183.23 o 
   7   4   0      229.74      248.29     28.84 o 
   8   4   0     8236.57     8137.42    225.93 o 
   9   4   0     2225.38     2435.91    355.00 o 
  10   4   0      222.79      379.86     68.29 o 
  11   4   0     2429.99     2584.20    129.18 o 
   1   5   0    37724.72    37487.50    487.99 o 
   2   5   0    20985.35    21309.32    254.48 o 
   3   5   0     1471.18     1739.17     33.37 o 
   4   5   0     7280.81     7344.13    236.87 o 
   5   5   0     6358.57     6447.61    258.50 o 
   6   5   0     4198.27     4161.69     95.53 o 
   7   5   0    13753.72    13127.57    201.10 o 
   8   5   0     3394.78     3290.13     92.33 o 
   9   5   0     3124.80     3151.87    256.83 o 
  10   5   0     4561.12     4922.08    287.75 o 
   0   6   0     1266.19     1222.96     41.54 o 
   2   6   0     5528.18     5680.27     77.38 o 
   3   6   0     2635.94     2746.21     49.21 o 
   4   6   0      676.59      650.39     25.08 o 
   5   6   0     6379.31     6320.07    210.24 o 
   6   6   0     4607.59     4624.32     77.92 o 
   7   6   0      113.15       57.07     28.65 o 
   8   6   0     2270.58     2324.23     81.10 o 
   9   6   0      333.59      463.86     67.07 o 
  10   6   0      121.09      185.11     69.65 o 
   1   7   0    21251.02    20566.21    277.22 o 
   2   7   0    15409.86    15557.03    215.26 o 
   3   7   0     2645.60     2645.87     46.57 o 
   4   7   0    29059.42    28472.08    572.46 o 
   5   7   0    12737.39    12443.12    381.80 o 
   6   7   0      992.34     1162.11     46.35 o 
   7   7   0    14385.32    14231.38    268.53 o 
   8   7   0     2588.12     2495.22     83.25 o 
   9   7   0     2568.97     2568.67    120.84 o 
  10   7   0     5745.44     5852.93    184.84 o 
   0   8   0      344.37      407.79     35.87 o 
   1   8   0      104.57      128.70     22.97 o 
   2   8   0        1.02       10.59     16.80 o 
   3   8   0      456.76      511.12     22.86 o 
   4   8   0       12.07      -16.19     17.57 o 
   5   8   0     1200.12     1163.83     37.20 o 
   6   8   0      291.08      245.71     27.31 o 
   7   8   0      270.63      266.64     34.34 o 
   8   8   0       94.30       89.27     49.59 o 
   9   8   0        9.69       30.98     62.25 o 
   1   9   0    22474.92    21933.83    387.49 o 
   2   9   0    13059.25    13029.71    218.39 o 
   3   9   0      199.24      214.37     27.23 o 
   4   9   0     8779.26     8787.14    284.29 o 
   5   9   0    13381.63    13296.97    264.82 o 
   6   9   0     3587.01     3761.25     91.81 o 
   7   9   0     9865.42    10138.96    299.24 o 
   8   9   0     2013.67     2065.79    112.95 o 
   9   9   0     1601.04     1742.65    149.69 o 
   0  10   0     2236.56     2174.60     74.23 o 
   1  10   0      678.09      759.49     58.27 o 
   2  10   0       62.35       76.29     26.39 o 
   3  10   0     1269.20     1251.40     51.63 o 
   4  10   0       62.91       47.76     41.02 o 
   5  10   0       84.62      125.93     41.87 o 
   6  10   0     1677.55     1579.45     78.40 o 
   7  10   0       46.71       -3.66     47.39 o 
   8  10   0      609.02      599.86     91.54 o 
   1  11   0     9274.28     8882.15    163.91 o 
   2  11   0     4856.28     4732.42    114.99 o 
   3  11   0       29.16       26.07     26.61 o 
   4  11   0     8335.72     8224.97    186.11 o 
   5  11   0     4602.25     4668.79    110.05 o 
   6  11   0      422.80      530.95     85.52 o 
   7  11   0     4746.37     4891.23    149.29 o 
   8  11   0      890.78     1031.28    111.79 o 
   0  12   0     3086.66     2928.68    145.72 o 
   1  12   0      489.80      596.54     39.93 o 
   2  12   0     1426.54     1514.05     59.83 o 
   3  12   0     3695.16     3539.55    100.19 o 
   4  12   0      557.70      543.97     44.34 o 
   5  12   0      947.86      959.41     57.07 o 
   6  12   0     1913.35     1907.50     90.70 o 
   7  12   0       54.52       46.94     52.99 o 
   1  13   0     1084.15     1035.59     68.02 o 
   2  13   0     2603.62     2544.24     78.79 o 
   3  13   0       25.26       19.33     34.20 o 
   4  13   0     1953.45     1965.70     73.62 o 
   5  13   0      651.83      610.16     51.61 o 
   6  13   0      268.66      260.24     68.35 o 
   0  14   0     5361.92     5357.53    221.66 o 
   1  14   0      382.96      471.03     70.74 o 
   2  14   0      899.33      961.37     69.66 o 
   3  14   0     2870.96     2881.89     90.42 o 
   4  14   0      216.45      243.62     68.13 o 
   5  14   0     1538.41     1731.47     92.62 o 
   1  15   0       87.81       87.22     53.29 o 
   2  15   0      167.00      102.58     59.18 o 
   3  15   0        3.66      -11.94     39.36 o 
   4  15   0      279.04      205.02     48.43 o 
   0  16   0     2356.22     2473.32    158.58 o 
   1  16   0      616.29      723.55     71.21 o 
 -11   1   1     7070.56     7197.22    209.94 o 
 -10   1   1      738.05      870.10    118.63 o 
  -9   1   1    10331.40    11169.46    273.32 o 
  -8   1   1    11818.41    12130.69    286.10 o 
  -7   1   1      340.51      383.64     28.14 o 
  -6   1   1    21459.55    21523.10    415.93 o 
  -5   1   1    22021.53    21303.33    260.20 o 
  -4   1   1     5477.11     5431.13     84.37 o 
  -3   1   1    75418.30    71048.29   2407.55 o 
  -1   1   1    10638.73    10689.25    354.45 o 
   1   1   1     3405.59     3358.58     83.34 o 
   2   1   1    16991.35    16093.28    340.64 o 
   3   1   1    62295.93    58825.95   1385.05 o 
   4   1   1     5163.66     5082.72     83.56 o 
   5   1   1    24224.20    22875.74    625.29 o 
   6   1   1    26135.08    25068.65    636.24 o 
   7   1   1      500.90      507.73     60.07 o 
   8   1   1    12787.08    12869.92    302.21 o 
   9   1   1     5873.05     6095.57    181.14 o 
  10   1   1      263.94      168.47     63.18 o 
 -11   2   1      129.92      159.61     64.23 o 
 -10   2   1     1358.94     1425.84     91.95 o 
  -9   2   1     1750.62     1741.75     96.55 o 
  -8   2   1     3996.23     4082.49    123.15 o 
  -7   2   1     1482.99     1457.70     39.58 o 
  -6   2   1      107.69       96.58     17.05 o 
  -5   2   1      313.22      231.99     16.21 o 
  -4   2   1    34795.48    35353.76    873.36 o 
  -3   2   1     5335.86     5379.51    157.56 o 
  -2   2   1    10696.15    10139.09    258.68 o 
  -1   2   1     8099.00     8133.52    221.94 o 
   0   2   1      197.26      224.23     14.31 o 
   1   2   1    10062.04    10370.58    290.98 o 
   2   2   1    18572.11    18354.68    351.52 o 
   3   2   1     1698.61     1959.64     51.07 o 
   4   2   1     5665.32     5602.78    180.88 o 
   5   2   1     2044.02     1949.63     77.72 o 
   6   2   1      249.29      242.26     30.26 o 
   7   2   1     3629.53     3764.66    171.50 o 
   8   2   1      146.96      151.85     49.08 o 
   9   2   1      369.91      423.37     65.52 o 
  10   2   1      835.20      826.10     80.04 o 
 -11   3   1     5580.29     5750.39    184.18 o 
 -10   3   1      734.10      813.55    102.62 o 
  -9   3   1     7751.27     8361.61    221.17 o 
  -8   3   1     8766.49     8693.99    268.69 o 
  -7   3   1        5.80       16.98     19.89 o 
  -6   3   1    24532.84    24782.27    304.27 o 
  -5   3   1    19725.47    19029.70    323.66 o 
  -4   3   1      100.92      184.28     18.87 o 
  -3   3   1    62148.04    59879.98   1375.72 o 
  -2   3   1    12369.33    12641.41    426.34 o 
  -1   3   1    31926.04    32573.22    482.43 o 
   0   3   1    23154.05    22862.58    342.10 o 
   2   3   1    10600.53    10088.86    125.51 o 
   3   3   1    47903.10    46484.71   1171.52 o 
   4   3   1     2168.18     2002.00     70.60 o 
   5   3   1    11116.70    10601.20    376.38 o 
   6   3   1    15322.66    14589.28    523.58 o 
   7   3   1       13.00      -18.07     32.60 o 
   8   3   1     8484.47     8822.24    542.59 o 
   9   3   1     5096.07     5280.70    166.91 o 
  10   3   1       63.62      151.00     62.15 o 
 -11   4   1      752.17      824.56     85.42 o 
 -10   4   1     4852.19     5407.17    346.04 o 
  -9   4   1     2334.46     2414.42    108.59 o 
  -8   4   1     3620.74     3439.56    130.19 o 
  -7   4   1    12185.82    11807.43    160.32 o 
  -6   4   1     5496.70     5689.33     86.16 o 
  -5   4   1     4271.33     4395.60     67.79 o 
  -4   4   1    23169.92    22014.86    373.22 o 
  -3   4   1    14905.08    14876.15    518.58 o 
  -2   4   1    27814.21    27259.58    654.23 o 
  -1   4   1    44471.08    43845.74    556.82 o 
   0   4   1     2546.61     2702.30     51.28 o 
   1   4   1     8507.20     8656.15    153.32 o 
   2   4   1    10646.10    10406.83    130.20 o 
   3   4   1     1091.11     1119.28     26.52 o 
   4   4   1    20146.28    19989.86    459.33 o 
   5   4   1     6396.57     6103.15    146.58 o 
   6   4   1     2042.32     1903.00     62.69 o 
   7   4   1     9311.96     9198.09    321.58 o 
   8   4   1     1870.01     1916.24    145.72 o 
   9   4   1     1822.64     1904.26    124.31 o 
  10   4   1     3221.21     3529.30    139.34 o 
 -11   5   1     1841.68     1996.31    202.99 o 
 -10   5   1       68.74       87.93     65.27 o 
  -9   5   1     1447.66     1607.14     71.65 o 
  -8   5   1     7316.86     7173.13    150.45 o 
  -7   5   1       95.04      123.11     25.33 o 
  -6   5   1    11094.98    11166.91    233.44 o 
  -5   5   1     4899.57     4712.65    109.93 o 
  -4   5   1     1266.87     1077.90     27.18 o 
  -3   5   1    37781.23    36726.67   1004.06 o 
  -2   5   1    10045.45    10181.35    125.35 o 
  -1   5   1     5232.32     5538.92     81.05 o 
   0   5   1    21332.30    20909.77    319.09 o 
   1   5   1     7192.24     7691.36    108.58 o 
   2   5   1     5334.00     5443.66     74.40 o 
   3   5   1    14543.81    14322.95    178.86 o 
   4   5   1     1999.57     2041.97     46.10 o 
   5   5   1     3657.16     3527.92     99.26 o 
   6   5   1     5790.87     5512.04    185.90 o 
   7   5   1      206.85      212.14     31.97 o 
   8   5   1     1854.30     2139.62    126.84 o 
   9   5   1     1580.53     1538.59    100.29 o 
  10   5   1       11.24       48.26     66.47 o 
 -11   6   1      341.80      319.52     71.74 o 
 -10   6   1     4954.58     4927.86    189.23 o 
  -9   6   1     2667.47     2712.29     89.70 o 
  -8   6   1     3380.86     3412.30     93.85 o 
  -7   6   1    13190.23    13283.28    179.06 o 
  -6   6   1     3703.68     3769.37     68.43 o 
  -5   6   1     5083.33     5115.97     78.01 o 
  -4   6   1    32261.49    29461.27   1154.78 o 
  -3   6   1     4704.76     4921.08     72.71 o 
  -2   6   1    37409.91    36987.38    555.93 o 
  -1   6   1    37940.04    37463.92    482.18 o 
   0   6   1      354.18      388.03     39.74 o 
   1   6   1    23662.44    23342.95    493.21 o 
   2   6   1    27505.14    27009.59    358.44 o 
   3   6   1      280.41      326.32     18.42 o 
   4   6   1    20879.53    20447.94    373.35 o 
   5   6   1     8424.81     8299.79    214.01 o 
   6   6   1     2172.60     2127.87     82.50 o 
   7   6   1    11065.87    10811.73    175.65 o 
   8   6   1     2287.35     2440.65    179.18 o 
   9   6   1     1735.45     1740.97    103.68 o 
  10   6   1     4851.90     4941.23    437.51 o 
 -10   7   1       39.26       14.30     65.73 o 
  -9   7   1      940.04     1053.63     63.13 o 
  -8   7   1     2395.17     2477.63     82.13 o 
  -7   7   1        1.66       -5.13     21.88 o 
  -6   7   1     2229.79     2320.35     51.67 o 
  -5   7   1     2441.84     2541.36     69.87 o 
  -4   7   1       22.72       18.82     15.20 o 
  -3   7   1     1526.48     1507.82     40.77 o 
  -2   7   1     1876.31     1962.26     41.39 o 
  -1   7   1      956.34     1005.56     40.96 o 
   0   7   1      110.53       88.92     15.72 o 
   1   7   1     3026.75     3243.93     64.82 o 
   2   7   1      372.18      372.38     17.78 o 
   3   7   1      616.68      640.67     33.13 o 
   4   7   1      264.79      298.44     23.07 o 
   5   7   1      510.42      575.63     29.01 o 
   6   7   1      571.09      634.53     36.50 o 
   7   7   1       34.39       -8.89     29.66 o 
   8   7   1      250.22      287.64     73.55 o 
   9   7   1      330.10      432.92     73.43 o 
 -10   8   1     5720.86     6075.78    190.10 o 
  -9   8   1     2255.97     2436.15     86.31 o 
  -8   8   1     1148.87     1272.38     69.21 o 
  -7   8   1    10498.92    10384.55    309.14 o 
  -6   8   1     4219.52     4279.55     75.23 o 
  -5   8   1     6734.90     6582.51    113.72 o 
  -4   8   1    23750.27    22811.41    712.99 o 
  -3   8   1     5450.13     5458.25    110.56 o 
  -2   8   1    14432.20    13808.27    225.37 o 
  -1   8   1    20991.41    20251.97    272.45 o 
   0   8   1      558.74      600.21     23.91 o 
   1   8   1    19269.76    18636.96    554.31 o 
   2   8   1    14758.30    14975.34    188.12 o 
   3   8   1     1378.96     1357.67     35.16 o 
   4   8   1    17631.70    17294.78    220.32 o 
   5   8   1     6599.44     6312.55    144.63 o 
   6   8   1     3249.50     3134.76     75.34 o 
   7   8   1     9093.92     8933.77    154.57 o 
   8   8   1     2419.85     2266.56    130.60 o 
   9   8   1     1967.90     2135.12    117.49 o 
  -9   9   1      116.34       85.42     57.11 o 
  -8   9   1       21.78       55.74     45.33 o 
  -7   9   1      580.58      532.95     43.21 o 
  -6   9   1      222.59      259.50     29.26 o 
  -5   9   1       36.29       39.42     38.61 o 
  -4   9   1       89.12       85.16     26.31 o 
  -3   9   1      499.35      524.73     33.26 o 
  -2   9   1      282.58      267.67     26.26 o 
  -1   9   1      632.67      629.75     31.99 o 
   0   9   1      418.42      429.55     23.05 o 
   1   9   1       92.81      114.74     19.44 o 
   2   9   1       35.24       44.24     19.41 o 
   3   9   1      616.76      652.12     32.80 o 
   4   9   1        7.40        5.32     19.90 o 
   5   9   1        5.84       37.78     27.08 o 
   6   9   1      737.34      755.29     43.57 o 
   7   9   1       60.57       36.19     34.59 o 
   8   9   1      209.01      191.77     64.65 o 
   9   9   1      107.78      171.86    100.84 o 
  -9  10   1     1563.52     1836.20    134.09 o 
  -8  10   1      636.18      800.19     69.12 o 
  -7  10   1     6114.36     6427.51    137.17 o 
  -6  10   1     1918.83     2050.83     59.09 o 
  -5  10   1     4721.10     4625.27    161.43 o 
  -4  10   1    11099.04    10968.41    237.38 o 
  -3  10   1      186.39      172.12     29.43 o 
  -2  10   1     8135.71     7941.98    166.57 o 
  -1  10   1    16497.18    16305.02    267.54 o 
   0  10   1      121.67      125.13     26.30 o 
   1  10   1    14744.28    14788.92    272.05 o 
   2  10   1    11168.11    10842.75    190.66 o 
   3  10   1     1725.07     1725.10     75.41 o 
   4  10   1     8612.14     8254.92    157.78 o 
   5  10   1     6349.15     6368.28    413.15 o 
   6  10   1     1232.74     1374.66     78.07 o 
   7  10   1     4765.50     4884.62    145.39 o 
  -7  11   1       76.41       91.88     51.80 o 
  -6  11   1     1295.27     1360.20     62.54 o 
  -5  11   1     1343.67     1447.11     59.20 o 
  -4  11   1      272.36      247.35     34.25 o 
  -3  11   1     8405.66     8343.96    158.00 o 
  -2  11   1      494.65      474.01     35.84 o 
  -1  11   1     1153.47     1184.63     63.19 o 
   0  11   1     3359.19     3310.02     89.85 o 
   1  11   1     2054.30     2111.00     64.93 o 
   2  11   1     1214.46     1211.32     52.74 o 
   3  11   1     2627.34     2545.83     74.46 o 
   4  11   1      835.33      857.61     57.25 o 
   5  11   1      742.59      763.67     59.21 o 
   6  11   1     2091.57     2035.30     93.52 o 
   7  11   1       42.59       24.86     70.74 o 
  -8  12   1      614.01      732.72    105.49 o 
  -7  12   1     2757.50     2796.12    111.65 o 
  -6  12   1      516.72      539.76     49.86 o 
  -5  12   1      594.01      681.17     55.48 o 
  -4  12   1     4781.11     4633.93    109.06 o 
  -3  12   1       14.87      -32.36     30.20 o 
  -2  12   1     2655.01     2611.28     96.90 o 
  -1  12   1     5835.10     5807.41    156.48 o 
   0  12   1       54.30       63.01     27.92 o 
   1  12   1     4950.79     4848.85    158.98 o 
   2  12   1     5795.05     5659.62    122.18 o 
   3  12   1      164.90      178.87     35.51 o 
   4  12   1     5060.31     5117.40    119.66 o 
   5  12   1      892.75      819.82     64.21 o 
   6  12   1      275.80      328.46     83.19 o 
   7  12   1     2434.37     2490.50    128.48 o 
  -7  13   1        0.59       -8.19     56.06 o 
  -6  13   1     2057.86     2188.49    143.19 o 
  -5  13   1     2320.71     2383.12     84.20 o 
  -4  13   1      148.85      124.63     36.89 o 
  -3  13   1     4623.41     4334.93    280.02 o 
  -2  13   1     2472.85     2450.82     98.49 o 
  -1  13   1      779.97      782.76     59.32 o 
   0  13   1     5119.92     4863.57    117.82 o 
   1  13   1      812.63      833.46     47.76 o 
   2  13   1      675.88      758.23     48.74 o 
   3  13   1     5264.21     5337.87    124.14 o 
   4  13   1      481.63      551.96     49.29 o 
   5  13   1     1440.89     1418.30     82.59 o 
   6  13   1     2007.24     2123.89    104.92 o 
  -6  14   1       26.19      -20.86     50.70 o 
  -5  14   1      428.07      437.83     50.73 o 
  -4  14   1      779.93      811.13     87.72 o 
  -3  14   1      285.25      324.37     54.99 o 
  -2  14   1      457.69      438.42     79.98 o 
  -1  14   1     1109.68     1255.44    118.29 o 
   0  14   1        9.85       42.36     45.33 o 
   1  14   1      781.06      823.59     48.36 o 
   2  14   1     1652.20     1583.48     68.32 o 
   3  14   1       81.70       27.95     39.95 o 
   4  14   1     1040.61     1012.38     60.70 o 
   5  14   1      566.85      549.39     65.98 o 
  -4  15   1       92.43      110.24     55.55 o 
  -3  15   1     2956.76     3074.93    310.60 o 
  -2  15   1     1545.92     1603.31     90.10 o 
  -1  15   1      282.63      301.81     57.63 o 
   0  15   1     3593.19     3633.80    127.33 o 
   1  15   1      859.01     1062.80     76.23 o 
   2  15   1      863.73      930.02     58.29 o 
   3  15   1     3157.83     3199.54    146.44 o 
  -1  16   1       44.09       37.90     71.97 o 
   0  16   1       55.28       52.33     52.14 o 
 -12   0   2     4082.14     4668.19    235.76 o 
 -11   0   2    10889.72    11408.92    408.30 o 
 -10   0   2      372.26      327.70     86.75 o 
  -9   0   2    10586.41    10943.02    377.10 o 
  -8   0   2    20415.88    19894.37    405.89 o 
  -7   0   2      380.03      360.65     43.58 o 
  -6   0   2    29018.29    28876.16    796.89 o 
  -5   0   2    26943.29    26487.42    511.89 o 
  -4   0   2    15830.01    16545.43    961.97 o 
  -3   0   2    66608.06    61819.96   4571.04 o 
  -2   0   2    22420.18    21069.04    653.02 o 
   0   0   2    81571.50    81428.78   1512.40 o 
   1   0   2    36219.59    36620.72    980.24 o 
   2   0   2     2822.66     3011.74    110.97 o 
   3   0   2    45265.70    42878.59   1170.16 o 
   4   0   2     7253.79     6844.86    239.45 o 
   6   0   2    22638.41    22025.61    655.68 o 
   7   0   2     3689.08     3562.89    176.92 o 
   8   0   2    12222.99    11893.43    404.74 o 
   9   0   2     6997.87     6986.34    282.55 o 
  10   0   2       14.12      -69.92     81.00 o 
 -12   1   2       51.93       21.32     63.80 o 
 -11   1   2        5.84       51.86     59.70 o 
 -10   1   2       74.01       25.28     73.20 o 
  -9   1   2      939.30      899.38     49.46 o 
  -8   1   2      480.29      467.02     32.09 o 
  -7   1   2      105.92      151.88     22.67 o 
  -6   1   2      273.23      296.89     18.73 o 
  -5   1   2     1706.12     1663.69     50.89 o 
  -4   1   2     4030.29     4156.74     68.93 o 
  -3   1   2      933.82      923.57     22.40 o 
  -2   1   2    11218.80    11661.26    286.77 o 
  -1   1   2     5069.81     5363.41    107.93 o 
   0   1   2      616.38      664.93     17.20 o 
   1   1   2      751.44      812.32     21.96 o 
   2   1   2     1835.34     1778.80     39.60 o 
   3   1   2       80.12       64.24     17.43 o 
   4   1   2      500.76      475.63     33.41 o 
   5   1   2      231.96      242.23     26.26 o 
   6   1   2        7.57      -20.40     41.50 o 
   7   1   2     3292.43     3302.17    146.13 o 
   8   1   2       54.07       52.71     50.98 o 
   9   1   2       15.55        2.28     66.91 o 
  10   1   2      145.83       78.83     62.10 o 
 -12   2   2     2969.39     3208.19    178.97 o 
 -11   2   2     8093.81     8346.99    231.76 o 
 -10   2   2     1073.66     1068.02     77.57 o 
  -9   2   2    15513.46    15343.23    274.15 o 
  -8   2   2    12765.76    12340.54    424.26 o 
  -7   2   2      753.20      821.93     39.03 o 
  -6   2   2    32661.60    32267.64    809.72 o 
  -5   2   2    31529.77    31108.71    756.02 o 
  -4   2   2      691.60      759.45     19.57 o 
  -3   2   2    28279.82    27840.65    370.59 o 
  -2   2   2    15503.02    14547.92    225.93 o 
   0   2   2    40887.35    43211.57    943.89 o 
   1   2   2     3571.27     3804.88     52.42 o 
   2   2   2    18516.43    18385.41    249.76 o 
   4   2   2     9691.78     9561.66    324.33 o 
   5   2   2    11551.97    11387.94    550.36 o 
   6   2   2    19831.80    19907.89   1013.94 o 
   7   2   2     1500.83     1511.16     83.43 o 
   8   2   2     9207.55     9261.73    236.78 o 
   9   2   2     4931.04     5101.76    207.71 o 
  10   2   2       16.50       73.27     62.55 o 
 -12   3   2      725.34      839.70    134.02 o 
 -11   3   2      154.23      126.46     61.43 o 
 -10   3   2     1375.42     1459.18     90.51 o 
  -9   3   2     3007.11     2861.59    112.22 o 
  -8   3   2     2856.41     2794.59     67.73 o 
  -7   3   2     9989.74     9894.75    189.40 o 
  -6   3   2     3896.39     3819.06     82.13 o 
  -5   3   2     5307.02     5389.24    164.74 o 
  -4   3   2    21216.40    21665.52    340.97 o 
  -3   3   2      423.37      422.11     12.04 o 
  -2   3   2     3194.26     3364.35     58.93 o 
  -1   3   2     4785.42     5051.84     83.25 o 
   0   3   2     1649.43     1715.86     30.51 o 
   1   3   2    16777.68    16835.07    362.34 o 
   2   3   2     7132.69     6862.37     90.92 o 
   3   3   2       10.73       28.09     12.24 o 
   4   3   2     9065.92     8545.31    235.71 o 
   6   3   2      787.79      847.87     61.68 o 
   7   3   2     5629.42     5882.36    169.78 o 
   8   3   2      531.65      586.03     76.62 o 
   9   3   2     1375.56     1472.96    152.84 o 
  10   3   2     1568.04     1606.52    100.96 o 
 -11   4   2     4801.53     4971.71    274.00 o 
 -10   4   2       62.72       95.52     58.49 o 
  -9   4   2     3986.77     4061.13    125.67 o 
  -8   4   2     6770.34     6703.42    118.78 o 
  -7   4   2      206.96      245.82     22.51 o 
  -6   4   2    12911.99    12970.36    218.56 o 
  -5   4   2     5306.87     5000.78    128.50 o 
  -4   4   2     1169.01     1118.03     24.96 o 
  -3   4   2    28050.66    28202.89    300.33 o 
  -2   4   2     9811.65     9509.14    174.24 o 
  -1   4   2     6044.51     5886.57    133.40 o 
   0   4   2    34197.41    35014.95    599.83 o 
   1   4   2    12368.96    12899.80    231.25 o 
   2   4   2     9689.84     9998.27    226.56 o 
   3   4   2    10444.92    10060.93    151.32 o 
   4   4   2     4179.85     4239.08     85.11 o 
   5   4   2     5898.25     5730.67    156.20 o 
   6   4   2    10789.60    10669.30    381.80 o 
   7   4   2       17.36        8.70     35.74 o 
   8   4   2     3748.42     4017.84    182.53 o 
   9   4   2     3965.53     4239.92    149.83 o 
  10   4   2       15.11      -49.42     64.30 o 
 -11   5   2      368.65      399.51     74.72 o 
 -10   5   2     4589.82     4796.89    157.64 o 
  -9   5   2     3259.95     3351.06    203.08 o 
  -8   5   2     1093.26     1077.90     45.75 o 
  -7   5   2    15065.35    15218.91    198.21 o 
  -6   5   2     5466.30     5610.08     84.30 o 
  -5   5   2    18782.83    19035.75    509.88 o 
  -4   5   2    27535.57    26151.79    810.59 o 
  -3   5   2     1010.90     1181.29     33.65 o 
  -2   5   2    33886.42    32956.21    653.42 o 
  -1   5   2    51066.83    50800.05    759.03 o 
   0   5   2     3686.66     3663.24     64.98 o 
   1   5   2    14196.42    14734.27    244.02 o 
   2   5   2    15252.93    15210.10    207.22 o 
   3   5   2        9.69       51.78     17.30 o 
   4   5   2    15134.48    14625.70    336.67 o 
   5   5   2     6688.10     6546.94    237.01 o 
   6   5   2     2149.14     2227.68     98.33 o 
   7   5   2    11514.88    11669.78    540.96 o 
   8   5   2     1408.86     1367.55     88.64 o 
   9   5   2      870.31      942.30     89.69 o 
 -11   6   2      736.07      742.66     82.72 o 
 -10   6   2        4.79       44.43     43.31 o 
  -9   6   2     1414.88     1505.71     82.12 o 
  -8   6   2     1742.87     1827.79     58.21 o 
  -7   6   2      222.36      242.51     24.37 o 
  -6   6   2     3764.89     3710.08     80.00 o 
  -5   6   2     1071.77     1037.06     30.80 o 
  -4   6   2       16.39       33.49     19.28 o 
  -3   6   2     2894.72     2782.37     66.22 o 
  -2   6   2      883.08      816.11     29.03 o 
  -1   6   2      494.27      452.74     28.54 o 
   0   6   2     7100.39     7408.04    164.65 o 
   1   6   2      724.49      735.58     20.79 o 
   2   6   2     3247.11     3247.52     66.52 o 
   3   6   2     5399.71     5489.63     81.60 o 
   4   6   2      288.68      307.15     22.92 o 
   5   6   2     1110.90     1139.58     43.88 o 
   6   6   2     2726.04     2698.86     68.04 o 
   7   6   2       33.51       62.96     39.49 o 
   8   6   2      496.27      573.77     73.40 o 
   9   6   2      773.30      840.99     89.08 o 
 -11   7   2      285.65      257.46     90.03 o 
 -10   7   2     5848.20     6030.83    188.66 o 
  -9   7   2     3533.05     3658.16    103.42 o 
  -8   7   2     1497.19     1610.90     54.94 o 
  -7   7   2    18251.19    18451.50    237.52 o 
  -6   7   2     6442.41     6342.60     95.40 o 
  -5   7   2     8823.09     8737.56    158.64 o 
  -4   7   2    36616.06    35263.48    625.18 o 
  -3   7   2     3734.44     3506.81     76.80 o 
  -1   7   2    39145.22    38446.17    683.95 o 
   0   7   2        8.39       24.34     12.28 o 
   1   7   2    27419.41    27811.15    479.95 o 
   2   7   2    20436.24    20592.98    341.17 o 
   3   7   2      278.67      337.76     21.71 o 
   4   7   2    17801.42    17845.26    334.32 o 
   5   7   2    11661.69    11270.83    286.23 o 
   6   7   2     1331.70     1328.17     51.16 o 
   7   7   2     7209.93     7250.84    326.57 o 
   8   7   2     1419.44     1447.21    176.51 o 
   9   7   2     1415.95     1502.06    162.62 o 
 -10   8   2        8.73       -5.06     56.23 o 
  -9   8   2      179.14      144.41     51.41 o 
  -8   8   2      115.12      164.62     44.74 o 
  -7   8   2      685.34      695.87     37.15 o 
  -6   8   2        1.89       18.67     22.77 o 
  -5   8   2      396.09      451.76     26.98 o 
  -4   8   2      170.69      206.97     27.33 o 
  -3   8   2      262.16      243.06     24.02 o 
  -2   8   2      495.25      429.10     26.23 o 
  -1   8   2      177.13      124.81     21.08 o 
   0   8   2      153.34      212.56     31.50 o 
   1   8   2      405.90      427.69     36.87 o 
   2   8   2       91.09       93.28     25.08 o 
   3   8   2      619.45      638.75     27.21 o 
   4   8   2      115.86      141.79     22.45 o 
   5   8   2        5.32      -15.96     27.78 o 
   6   8   2      145.07      156.38     34.49 o 
   7   8   2       68.21      -49.43     43.08 o 
   8   8   2        0.77      -40.92     57.99 o 
 -10   9   2     5108.88     5493.95    254.36 o 
  -9   9   2     1944.85     2058.36    166.04 o 
  -8   9   2      502.99      608.90     75.05 o 
  -7   9   2    13790.09    13671.14    385.11 o 
  -6   9   2     4868.82     4741.43    104.62 o 
  -5   9   2     6160.47     6161.38    122.65 o 
  -4   9   2    20504.47    19378.79    583.48 o 
  -3   9   2     3997.08     3990.16     86.84 o 
  -2   9   2    12603.61    12248.18    204.99 o 
  -1   9   2    23846.82    22783.24    540.46 o 
   0   9   2      555.56      535.69     27.23 o 
   1   9   2    15482.14    15461.04    385.53 o 
   2   9   2    16539.47    16621.09    390.51 o 
   3   9   2      425.32      481.02     31.61 o 
   4   9   2     9880.58     9803.67    155.88 o 
   5   9   2     4007.90     3870.26     98.88 o 
   6   9   2     1804.58     1845.99     73.51 o 
   7   9   2     6082.98     5668.55    227.55 o 
   8   9   2     1692.22     1459.55    143.40 o 
  -9  10   2      155.04      174.95     56.10 o 
  -8  10   2      625.54      784.18     63.27 o 
  -7  10   2      557.38      617.01     53.07 o 
  -6  10   2      409.64      456.65     68.87 o 
  -5  10   2      790.15      740.55     51.42 o 
  -4  10   2        3.88      -31.40     25.14 o 
  -3  10   2     4385.28     4093.51    421.30 o 
  -2  10   2     1124.43     1050.81     58.46 o 
  -1  10   2      388.80      353.88     30.24 o 
   0  10   2     1559.08     1503.27     51.57 o 
   1  10   2     1889.41     1956.24    122.30 o 
   2  10   2     2567.26     2571.26     75.27 o 
   3  10   2      294.20      260.86     34.04 o 
   4  10   2        7.88       62.44     39.79 o 
   5  10   2     1445.24     1383.27     73.87 o 
   6  10   2     1286.89     1288.50     76.19 o 
   7  10   2        4.85       76.21     85.65 o 
  -9  11   2     1865.92     2125.50    155.16 o 
  -8  11   2      386.05      351.24     81.14 o 
  -7  11   2     4880.61     4888.79    185.79 o 
  -6  11   2     1665.78     1618.82     97.46 o 
  -5  11   2     1692.43     1586.13     60.81 o 
  -4  11   2    11510.71    10988.64    427.37 o 
  -3  11   2      107.95      145.22     35.74 o 
  -2  11   2     4353.85     4165.28     93.97 o 
  -1  11   2    11233.97    10738.11    190.55 o 
   0  11   2        8.78        3.24     22.15 o 
   1  11   2     7924.37     7836.08    150.17 o 
   2  11   2     9670.97     9196.50    172.09 o 
   3  11   2     1039.43     1059.42     51.96 o 
   4  11   2     6428.07     6501.16    167.71 o 
   5  11   2     2880.45     2883.35    107.20 o 
   6  11   2      210.08      217.33     52.95 o 
   7  11   2     2818.65     2796.97    114.52 o 
  -8  12   2     1335.54     1297.41    123.15 o 
  -7  12   2       29.63       47.16     54.14 o 
  -6  12   2     1916.01     1972.78     74.79 o 
  -5  12   2     1776.72     1874.98    132.97 o 
  -4  12   2      104.49      107.62     37.96 o 
  -3  12   2     5363.58     4892.81    165.36 o 
  -2  12   2     1676.96     1628.12     78.56 o 
  -1  12   2     1103.45     1109.13     49.69 o 
   0  12   2     6369.00     6158.42    175.16 o 
   1  12   2      922.58     1016.86     49.28 o 
   2  12   2     3372.61     3475.01     91.46 o 
   3  12   2     4554.59     4639.83    111.38 o 
   4  12   2      499.67      488.51     58.06 o 
   5  12   2     1059.96     1094.44    141.48 o 
   6  12   2     1968.25     2037.84     98.65 o 
  -7  13   2     1420.63     1367.41     83.25 o 
  -6  13   2      594.47      578.31     52.45 o 
  -5  13   2      420.49      401.15     73.75 o 
  -4  13   2     2767.99     2582.32    102.36 o 
  -3  13   2       42.98       26.43     41.99 o 
  -2  13   2     1161.88     1275.75     71.75 o 
  -1  13   2     3389.35     3046.43    105.93 o 
   0  13   2        9.03      -31.03     30.53 o 
   1  13   2     2519.91     2356.33     75.52 o 
   2  13   2     1153.46     1134.10     56.73 o 
   3  13   2       99.47      112.26     38.60 o 
   4  13   2     2054.87     2155.28    154.34 o 
   5  13   2      689.47      748.69     68.07 o 
  -6  14   2     2325.68     2520.06    259.50 o 
  -5  14   2     3039.20     3194.26    121.57 o 
  -4  14   2      131.07      151.24     49.69 o 
  -3  14   2     3017.77     3136.72    229.19 o 
  -2  14   2     3348.31     3359.81    120.50 o 
  -1  14   2      503.59      513.92     58.99 o 
   0  14   2     6180.34     5988.01    132.90 o 
   1  14   2      912.87     1001.03     55.84 o 
   2  14   2      961.34     1011.31     58.71 o 
   3  14   2     3445.07     3592.76    103.42 o 
   4  14   2      192.03      141.38     53.24 o 
  -4  15   2      171.99      130.11     53.85 o 
  -3  15   2       52.47       29.64     49.84 o 
  -2  15   2      222.64      233.99     71.42 o 
  -1  15   2      206.58      149.08     48.74 o 
   0  15   2       80.40       91.33     36.33 o 
   1  15   2      495.71      532.12     51.44 o 
   2  15   2      382.55      277.80     46.24 o 
   3  15   2       42.08      -26.54     50.45 o 
 -12   1   3     2424.52     2652.31    127.42 o 
 -11   1   3     8141.54     8037.43    222.38 o 
 -10   1   3     1410.72     1504.05     64.33 o 
  -9   1   3     9535.73     9379.54    209.11 o 
  -8   1   3    24340.66    23726.33    671.15 o 
  -7   1   3     1071.28     1083.12     38.17 o 
  -6   1   3    26536.09    27297.98    375.25 o 
  -5   1   3    32651.11    33138.61    635.74 o 
  -4   1   3     5548.68     5626.76     86.73 o 
  -3   1   3    64334.78    63572.46   1487.79 o 
  -2   1   3    37941.43    38442.68   3480.38 o 
  -1   1   3    38366.00    41488.51   1334.01 o 
   0   1   3    22444.55    23566.27    313.08 o 
   1   1   3    14819.09    15309.33    246.63 o 
   2   1   3     8580.66     8384.19    181.02 o 
   3   1   3    66839.30    62847.26   1199.31 o 
   4   1   3     4272.34     4173.39    120.56 o 
   6   1   3    13728.98    12812.38    680.45 o 
   7   1   3     2208.93     2291.30    104.01 o 
   8   1   3     7149.08     6516.67    218.11 o 
   9   1   3     5441.38     5286.26    171.20 o 
 -12   2   3      522.44      579.23     89.42 o 
 -11   2   3        1.71      -37.73     55.09 o 
 -10   2   3      606.78      618.83     47.54 o 
  -9   2   3     1995.28     1998.04     58.80 o 
  -8   2   3      713.25      787.23     57.10 o 
  -7   2   3     4851.41     4878.38     89.43 o 
  -6   2   3     3761.36     3781.77     70.71 o 
  -4   2   3    14443.92    14509.10    201.58 o 
  -3   2   3     1037.62      985.90     21.15 o 
  -2   2   3      904.14      921.65     29.15 o 
   0   2   3     1164.31     1219.12     39.36 o 
   1   2   3    10000.00    10574.86    171.89 o 
   2   2   3    10226.04    10077.01    168.60 o 
   3   2   3      839.45      837.13     89.79 o 
   4   2   3     1348.79     1190.75     67.94 o 
   5   2   3     1051.40      935.04     64.17 o 
   6   2   3        8.75       -3.09     31.58 o 
   7   2   3     3186.60     3147.09     91.88 o 
   8   2   3      125.61       88.64     56.26 o 
   9   2   3      145.40      124.47     56.83 o 
 -12   3   3     1544.10     1644.04    105.00 o 
 -11   3   3     5868.96     6108.04    186.64 o 
 -10   3   3     1488.47     1518.19     66.99 o 
  -9   3   3     7297.28     7325.67    131.71 o 
  -8   3   3    13857.98    13458.83    274.20 o 
  -7   3   3       62.45      115.32     22.00 o 
  -6   3   3    24821.38    24244.04    337.50 o 
  -5   3   3    34191.30    34776.98    467.64 o 
  -4   3   3      138.61      148.72     11.62 o 
  -3   3   3    23697.21    24094.16    316.01 o 
  -2   3   3    10089.03    10473.44    165.97 o 
  -1   3   3     3544.46     3546.77     86.41 o 
   2   3   3    15220.67    15686.72    407.71 o 
   4   3   3     6362.44     6299.30    129.16 o 
   5   3   3     9543.31     9348.28    271.89 o 
   6   3   3    11791.84    11671.95    383.16 o 
   7   3   3       41.22       74.23     49.52 o 
   8   3   3     4652.20     4554.11    201.89 o 
   9   3   3     3885.27     3976.48    248.75 o 
 -12   4   3     1501.81     1492.85    120.61 o 
 -11   4   3      125.92      154.73     59.73 o 
 -10   4   3     4827.94     4743.71    185.90 o 
  -9   4   3     4641.05     4724.24     96.94 o 
  -8   4   3      836.17      927.47     40.62 o 
  -7   4   3    15588.44    15078.32    298.99 o 
  -6   4   3     6785.73     6934.39     96.92 o 
  -5   4   3     6313.01     6623.96     89.97 o 
  -4   4   3    37174.24    38075.75    491.44 o 
  -3   4   3     2088.63     2001.78     35.31 o 
  -2   4   3    27111.17    27267.34    410.02 o 
  -1   4   3    29875.95    29391.91    477.02 o 
   0   4   3     6452.73     6822.50    164.56 o 
   1   4   3     5175.79     5389.04    114.28 o 
   2   4   3     9211.96     9092.88    119.93 o 
   3   4   3        4.33       12.71     16.94 o 
   4   4   3    11545.13    10709.04    341.53 o 
   5   4   3     5794.05     5661.77    182.59 o 
   6   4   3      863.92      839.08     51.66 o 
   7   4   3     4153.75     4130.31    231.98 o 
   8   4   3      926.21      910.24     83.86 o 
   9   4   3      558.08      495.76     74.40 o 
 -12   5   3      658.80      746.70     86.98 o 
 -11   5   3     2654.29     2642.71    119.54 o 
 -10   5   3      207.16      242.89     42.37 o 
  -9   5   3     2525.86     2532.79     69.28 o 
  -8   5   3     5855.90     5729.56    106.12 o 
  -7   5   3       46.98       58.54     19.75 o 
  -6   5   3     4838.82     4877.51     74.29 o 
  -5   5   3     5635.03     5702.15     80.48 o 
  -4   5   3      146.26      163.46     27.87 o 
  -3   5   3    18803.52    19048.36    293.20 o 
  -2   5   3     6348.65     6214.18    106.32 o 
  -1   5   3      153.92      165.06     15.85 o 
   0   5   3    16679.36    17569.24    470.00 o 
   1   5   3     8046.19     8467.83    243.54 o 
   2   5   3     3042.07     3251.80     77.19 o 
   3   5   3    10424.27    10609.69    141.07 o 
   4   5   3     1805.95     1817.53     89.29 o 
   5   5   3     2801.85     2655.79     94.36 o 
   6   5   3     5556.21     5639.37    336.48 o 
   7   5   3       71.50       58.11     40.74 o 
   8   5   3      930.79     1189.96    109.53 o 
   9   5   3     1277.97     1241.58     94.87 o 
 -11   6   3      104.01       72.85     62.51 o 
 -10   6   3     5889.74     5837.56    139.08 o 
  -9   6   3     4247.92     4308.01     93.63 o 
  -8   6   3     1736.27     1747.48     54.81 o 
  -7   6   3    16218.23    15964.05    377.77 o 
  -6   6   3     5290.34     5150.93    136.23 o 
  -5   6   3    11390.06    11473.44    191.84 o 
  -4   6   3    37004.94    36144.63    846.09 o 
  -3   6   3     1644.95     1519.69     40.13 o 
  -2   6   3    16225.69    15702.29    306.95 o 
  -1   6   3    38716.68    39339.07    909.30 o 
   0   6   3      242.71      323.41     32.25 o 
   1   6   3    22539.03    23055.02    498.41 o 
   2   6   3    26529.13    26362.53    324.15 o 
   3   6   3        4.40       35.22     17.59 o 
   4   6   3    16496.94    16203.98    253.54 o 
   5   6   3     9224.59     8892.30    214.74 o 
   6   6   3      567.22      462.60     47.75 o 
   7   6   3     7549.93     7836.71    480.41 o 
   8   6   3      946.29     1069.00     88.06 o 
   9   6   3      614.84      677.89    112.40 o 
 -11   7   3      270.47      283.50     53.94 o 
 -10   7   3        8.73      -21.51     40.03 o 
  -9   7   3      477.14      497.62     47.37 o 
  -8   7   3      636.37      691.62     39.05 o 
  -7   7   3        5.94        2.39     21.38 o 
  -6   7   3      695.85      740.95     28.44 o 
  -5   7   3      552.38      572.31     23.36 o 
  -4   7   3       60.85       77.21     18.13 o 
  -3   7   3     2435.77     2432.60     56.10 o 
  -2   7   3     2206.71     2092.06     85.73 o 
  -1   7   3     1193.04     1321.07     40.76 o 
   0   7   3     2296.06     2518.21     60.53 o 
   1   7   3      695.57      745.19     25.09 o 
   2   7   3      466.06      533.09     24.45 o 
   3   7   3      383.30      477.34     26.43 o 
   4   7   3       81.52       89.06     26.03 o 
   5   7   3       31.25       53.75     27.79 o 
   6   7   3      679.34      603.53     58.60 o 
   7   7   3       39.00       58.03     53.64 o 
   8   7   3      122.40      125.56     96.67 o 
 -11   8   3      181.43      188.96    115.48 o 
 -10   8   3     6526.12     6806.91    192.92 o 
  -9   8   3     3317.95     3543.85    299.59 o 
  -8   8   3     1232.53     1191.72     78.03 o 
  -7   8   3    18547.36    18520.97    422.24 o 
  -6   8   3     2064.42     2203.78     72.50 o 
  -5   8   3     4470.93     4258.61    108.54 o 
  -4   8   3    26914.39    25285.03    684.28 o 
  -3   8   3     4302.70     4242.82    107.08 o 
  -2   8   3    17184.46    16787.10    379.75 o 
  -1   8   3    22754.06    21747.48    341.41 o 
   0   8   3      693.92      731.03     28.45 o 
   1   8   3    18808.35    19154.15    548.92 o 
   2   8   3    18319.08    18679.93    541.30 o 
   3   8   3        4.14       -3.45     19.78 o 
   4   8   3    12019.43    12079.55    210.61 o 
   5   8   3     5786.28     5754.45    110.00 o 
   6   8   3     1911.51     1840.21     77.29 o 
   7   8   3     6637.07     7040.32    302.98 o 
   8   8   3     2026.48     2020.47    177.95 o 
 -10   9   3       63.62       54.52     57.15 o 
  -9   9   3      270.77      218.09     53.30 o 
  -8   9   3      650.93      681.26     48.15 o 
  -7   9   3       39.66       57.81     26.64 o 
  -6   9   3       29.87       46.10     29.19 o 
  -5   9   3      972.76      970.22     44.62 o 
  -4   9   3       94.45       23.60     27.91 o 
  -3   9   3      915.89      980.82     41.89 o 
  -2   9   3       13.12       -7.96     20.88 o 
  -1   9   3        7.38       23.67     20.73 o 
   0   9   3      118.86      142.75     21.61 o 
   1   9   3      519.19      559.76     29.42 o 
   2   9   3      437.02      466.96     30.04 o 
   3   9   3      160.59      163.62     27.93 o 
   4   9   3      203.32      256.68     44.63 o 
   5   9   3     1090.13      985.60     54.79 o 
   6   9   3      142.18      117.43     60.20 o 
   7   9   3       11.58       35.63     56.45 o 
 -10  10   3     4160.17     4540.13    247.04 o 
  -9  10   3     1688.51     2075.41    120.96 o 
  -8  10   3      973.34     1030.44     56.29 o 
  -7  10   3     8597.99     8548.86    166.62 o 
  -6  10   3     2000.49     2056.70     74.51 o 
  -5  10   3     2635.77     2587.55    178.84 o 
  -4  10   3    12396.07    11801.29    523.44 o 
  -3  10   3     2194.73     2077.62     61.05 o 
  -2  10   3    10887.61    10351.93    354.86 o 
  -1  10   3    15689.21    15250.05    249.67 o 
   0  10   3       46.55       36.71     21.68 o 
   1  10   3     5589.55     5682.39    199.90 o 
   2  10   3    13020.48    13055.94    355.02 o 
   3  10   3      314.08      311.26     38.50 o 
   4  10   3    11696.34    11720.77    215.56 o 
   5  10   3     3030.92     3107.16     92.55 o 
   6  10   3      191.82      225.13     45.57 o 
   7  10   3     3656.72     3844.62    204.70 o 
  -9  11   3      588.30      643.40     70.51 o 
  -8  11   3     1401.41     1501.09     84.81 o 
  -7  11   3       88.21       52.92     36.76 o 
  -6  11   3     2686.11     2527.89    126.02 o 
  -5  11   3     1699.90     1615.84     75.06 o 
  -4  11   3       39.38      -18.15     35.24 o 
  -3  11   3     2752.10     2801.61    129.85 o 
  -2  11   3     1182.78     1182.51     49.29 o 
  -1  11   3      173.58      153.40     34.73 o 
   0  11   3     1995.28     1969.02    126.82 o 
   1  11   3     1863.48     1853.78     61.61 o 
   2  11   3     2238.49     2208.72     71.04 o 
   3  11   3     1695.30     1710.75     79.98 o 
   4  11   3      913.42      915.32     65.17 o 
   5  11   3     1141.88     1138.85     75.14 o 
   6  11   3     1382.16     1441.17     87.50 o 
  -8  12   3      397.50      361.06     63.28 o 
  -7  12   3     2672.70     2694.17    259.29 o 
  -6  12   3      920.05      985.04     68.65 o 
  -5  12   3      561.91      509.39     54.50 o 
  -4  12   3     6636.67     6347.69    169.12 o 
  -3  12   3      265.06      269.54     45.62 o 
  -2  12   3     2004.88     2059.14     65.78 o 
  -1  12   3     5812.31     5493.47    143.85 o 
   0  12   3       42.48       41.20     29.95 o 
   1  12   3     4530.88     4456.03    159.46 o 
   2  12   3     2461.45     2303.12     75.68 o 
   3  12   3       72.48      101.55     45.57 o 
   4  12   3     2653.99     2616.38    106.78 o 
   5  12   3     1485.70     1566.85     89.27 o 
  -7  13   3       21.59       87.56     54.41 o 
  -6  13   3     1891.86     1954.99     95.92 o 
  -5  13   3     2784.79     2421.33    279.54 o 
  -4  13   3       74.36       31.29     43.43 o 
  -3  13   3     3225.50     3211.60    293.02 o 
  -2  13   3     2923.73     2838.57    103.80 o 
  -1  13   3      736.44      792.30     52.55 o 
   0  13   3     4877.77     4805.33    313.75 o 
   1  13   3     1375.46     1442.50     64.65 o 
   2  13   3      500.31      522.04     46.22 o 
   3  13   3     3674.80     3877.16    127.81 o 
   4  13   3      273.83      233.46     54.10 o 
   5  13   3     1275.69     1414.64     88.22 o 
  -6  14   3      455.84      502.72     65.70 o 
  -5  14   3      260.22      291.55     56.98 o 
  -4  14   3      922.10      943.06     69.13 o 
  -3  14   3      241.75      261.64     52.72 o 
  -2  14   3      290.49      301.13     40.64 o 
  -1  14   3     1004.71      937.04     54.07 o 
   0  14   3        9.90        9.27     34.22 o 
   1  14   3      833.37      824.79     53.63 o 
   2  14   3      431.95      461.27     48.01 o 
   3  14   3       61.70       28.66     50.54 o 
  -5  15   3     2113.25     2097.79    105.98 o 
  -4  15   3        9.05       -9.30     48.04 o 
  -3  15   3     3492.93     3335.04    125.50 o 
  -2  15   3     2099.94     2148.98    181.23 o 
  -1  15   3      319.92      313.23     43.42 o 
   0  15   3     3531.92     3469.52    141.46 o 
   1  15   3      830.57      821.43     56.84 o 
   2  15   3      788.71      831.08     71.22 o 
 -13   0   4     1014.24      949.32    131.90 o 
 -12   0   4     1905.24     2080.76    160.77 o 
 -11   0   4    10281.66    10659.37    382.44 o 
 -10   0   4     4116.07     3906.38    156.74 o 
  -9   0   4     8064.70     7795.14    187.77 o 
  -8   0   4    27908.03    27635.22    546.41 o 
  -7   0   4     3050.52     3146.46     91.71 o 
  -6   0   4    27815.89    27215.68    609.78 o 
  -5   0   4    49370.48    46604.95   1644.20 o 
  -4   0   4       25.02       24.15     13.94 o 
  -2   0   4   137028.97   136828.25   3559.60 o 
   0   0   4    30659.24    31400.90    587.12 o 
   1   0   4     9265.17     9347.87    275.44 o 
   2   0   4    19482.34    18527.30    526.11 o 
   3   0   4    56543.52    52890.07   1438.89 o 
   4   0   4     2861.80     2520.52    129.71 o 
   6   0   4     9711.36     8798.50    321.55 o 
   7   0   4     1279.20      946.03    110.69 o 
   8   0   4     4935.94     4569.81    220.98 o 
   9   0   4     4838.72     4849.90    235.76 o 
 -13   1   4      173.33      187.11     72.10 o 
 -12   1   4      171.41      115.68     63.41 o 
 -11   1   4        4.92       10.86     36.62 o 
 -10   1   4      239.17      267.61     32.03 o 
  -9   1   4      108.08      125.47     27.75 o 
  -8   1   4      363.69      396.42     43.51 o 
  -7   1   4      550.72      501.09     27.38 o 
  -6   1   4     3414.84     3646.81    127.76 o 
  -5   1   4     2427.12     2487.18     47.93 o 
  -4   1   4      275.09      285.32     14.54 o 
  -3   1   4    10880.29    11505.43    805.13 o 
   0   1   4       71.69      146.05     10.68 o 
   1   1   4     1190.02     1398.81     75.15 o 
   2   1   4     1341.87     1274.49     51.62 o 
   3   1   4      201.44      201.12     33.52 o 
   4   1   4     2016.05     1933.50     80.69 o 
   5   1   4      270.98      278.07     72.79 o 
   6   1   4       10.53       -3.66     47.05 o 
   7   1   4      912.54      808.27    159.41 o 
   8   1   4      205.57      199.23     62.00 o 
   9   1   4       12.46       45.79     63.08 o 
 -12   2   4     1376.71     1373.08     96.56 o 
 -11   2   4     8093.57     7934.19    168.53 o 
 -10   2   4     1406.20     1319.29     58.85 o 
  -9   2   4     5775.08     5892.48    108.87 o 
  -8   2   4    31249.04    31261.95    434.41 o 
  -7   2   4     1583.62     1628.62     51.29 o 
  -6   2   4    23135.33    21937.99    305.06 o 
  -5   2   4    53544.29    54720.90    725.24 o 
  -4   2   4       32.22       47.93      9.88 o 
  -3   2   4    28045.13    27227.84    509.47 o 
  -2   2   4    50352.82    50514.08   1441.57 o 
  -1   2   4     8147.52     8531.41    222.98 o 
   0   2   4    61990.74    63961.65    844.41 o 
   1   2   4    25334.56    26820.45    838.57 o 
   2   2   4    11740.48    11944.05    264.56 o 
   4   2   4     1409.89     1412.55    140.93 o 
   5   2   4     8000.16     7549.52    194.95 o 
   7   2   4      146.12      124.12     40.34 o 
   8   2   4     4529.08     4349.03    155.37 o 
   9   2   4     3914.30     3628.29    143.99 o 
 -12   3   4     1056.58     1082.58     90.63 o 
 -11   3   4        4.40       61.60     40.90 o 
 -10   3   4     4234.12     4114.11     90.34 o 
  -9   3   4      981.96     1027.18     44.40 o 
  -8   3   4      607.27      633.21     56.78 o 
  -7   3   4     9932.95     9850.76    153.35 o 
  -6   3   4     3733.59     3924.14     94.21 o 
  -5   3   4     8958.74     9282.41    137.09 o 
  -4   3   4    11437.93    11589.48    159.78 o 
  -3   3   4     1831.64     1828.37     40.56 o 
  -2   3   4     9091.30     8953.95    145.00 o 
  -1   3   4    15440.49    15912.11    239.41 o 
   1   3   4    20378.08    20742.36    502.01 o 
   2   3   4    18503.50    18713.03    580.60 o 
   3   3   4        0.47       -3.15     16.66 o 
   5   3   4     2802.13     2688.46     96.44 o 
   6   3   4      166.93       98.08     44.24 o 
   7   3   4     1728.51     1612.79     74.85 o 
   8   3   4      493.67      484.05     71.46 o 
   9   3   4      284.66      355.14     72.76 o 
 -12   4   4      641.96      627.13     77.62 o 
 -11   4   4     3566.32     3919.03    157.78 o 
 -10   4   4     1257.34     1243.98     52.73 o 
  -9   4   4     3957.77     3774.10     83.86 o 
  -8   4   4    10821.62    10614.64    202.69 o 
  -7   4   4      923.78     1004.05     37.02 o 
  -6   4   4    15001.74    15326.11    219.82 o 
  -5   4   4    23597.94    24749.66    337.50 o 
  -4   4   4      150.99      173.15     12.49 o 
  -3   4   4    30967.96    30554.73    460.69 o 
  -2   4   4    11960.84    11709.11    211.30 o 
  -1   4   4     1489.14     1516.83     31.63 o 
   0   4   4    31908.17    33136.79    575.99 o 
   1   4   4    11210.54    11799.31    212.84 o 
   2   4   4    12155.38    12862.70    546.49 o 
   3   4   4     8036.52     7855.85    149.79 o 
   4   4   4     2243.53     2098.91     56.86 o 
   5   4   4     6206.16     6215.94    134.99 o 
   6   4   4     8350.89     8459.17    197.95 o 
   7   4   4      444.01      383.58     50.87 o 
   8   4   4     2050.82     1823.96    105.53 o 
 -12   5   4     2408.11     2365.94    122.29 o 
 -11   5   4       51.04       44.86     47.53 o 
 -10   5   4     7330.86     7187.31    197.59 o 
  -9   5   4     5547.62     5626.74    108.48 o 
  -8   5   4      915.97      878.46     46.63 o 
  -7   5   4    13217.06    13326.23    173.64 o 
  -6   5   4     1827.85     1789.43     47.56 o 
  -5   5   4    10776.70    10394.64    132.77 o 
  -4   5   4    40417.60    40242.46    644.43 o 
  -3   5   4      769.13      711.38     27.59 o 
  -1   5   4    35494.11    35029.50    773.20 o 
   1   5   4    15958.47    16491.78    319.90 o 
   2   5   4    24143.97    25454.35    310.71 o 
   3   5   4      220.21      245.11     25.53 o 
   4   5   4    14618.07    14092.14    415.57 o 
   5   5   4     6354.45     6360.65    138.95 o 
   6   5   4      205.56      185.73     42.29 o 
   7   5   4     5377.72     5448.56    259.00 o 
   8   5   4     1429.03     1387.62     98.05 o 
 -12   6   4      147.10      120.25     63.76 o 
 -11   6   4     1245.88     1324.44     71.74 o 
 -10   6   4      345.22      395.60     40.80 o 
  -9   6   4      687.22      700.35     41.19 o 
  -8   6   4     2310.90     2431.48     70.77 o 
  -7   6   4        4.14       15.28     18.38 o 
  -6   6   4     1489.60     1451.24     40.37 o 
  -5   6   4     7418.17     7765.79    155.65 o 
  -4   6   4      299.73      298.84     16.24 o 
  -3   6   4    16742.65    16866.65    265.51 o 
  -2   6   4     2359.43     2163.88     61.65 o 
  -1   6   4      517.53      475.70     25.19 o 
   0   6   4     9891.38     9913.18    221.87 o 
   1   6   4      813.78      847.66     39.23 o 
   2   6   4     1534.17     1518.96     38.24 o 
   3   6   4     6096.07     6323.09    109.28 o 
   4   6   4     1692.59     1760.91     54.26 o 
   5   6   4      114.15      129.51     37.98 o 
   6   6   4     1877.40     1839.32     78.73 o 
   7   6   4        4.87        1.77     46.25 o 
   8   6   4      528.21      488.25     77.12 o 
 -11   7   4       54.49       36.34     57.58 o 
 -10   7   4     6145.56     6485.43    183.67 o 
  -9   7   4     5000.30     5141.61    119.98 o 
  -8   7   4      884.05      958.80     49.09 o 
  -7   7   4    23681.96    23439.17    382.49 o 
  -6   7   4     5146.18     5118.62    104.58 o 
  -5   7   4     5862.33     5696.58    107.27 o 
  -4   7   4    17793.51    16772.29    266.85 o 
  -3   7   4     1081.19     1058.52     35.67 o 
  -2   7   4    14828.92    13940.39    414.16 o 
  -1   7   4    24709.17    24652.57    554.86 o 
   0   7   4     4472.01     5038.13    159.14 o 
   1   7   4    22437.50    22810.71    671.72 o 
   2   7   4    22148.38    22965.34    439.56 o 
   3   7   4       27.60       31.35     24.30 o 
   4   7   4    10403.88    10314.49    165.84 o 
   5   7   4     7214.83     7246.68    359.84 o 
   6   7   4      285.26      312.72     49.91 o 
   7   7   4     6215.88     6469.19    480.56 o 
   8   7   4     1523.76     1473.62     98.87 o 
 -11   8   4        2.19      126.64     59.22 o 
 -10   8   4       12.21       60.21     49.87 o 
  -9   8   4       17.00       64.00     49.13 o 
  -8   8   4      269.37      270.05     34.96 o 
  -7   8   4     1116.98     1127.46     50.67 o 
  -6   8   4      654.45      657.32     47.49 o 
  -5   8   4        1.34      -12.77     23.24 o 
  -4   8   4        3.39      -31.19     21.25 o 
  -3   8   4      816.89      822.98     34.79 o 
  -2   8   4      311.66      337.51     25.86 o 
  -1   8   4       35.95       43.43     17.52 o 
   0   8   4     1250.75     1359.82     57.61 o 
   1   8   4        5.44       -9.06     19.53 o 
   2   8   4        0.46        7.14     22.79 o 
   3   8   4      175.00      231.04     52.23 o 
   4   8   4       19.93       -8.31     31.94 o 
   5   8   4       16.48       17.20     37.45 o 
   6   8   4      132.93       49.15     45.61 o 
   7   8   4       30.49      -12.02     48.70 o 
 -11   9   4       50.06       77.30     69.13 o 
 -10   9   4     5576.87     6104.46    176.83 o 
  -9   9   4     3880.08     3894.59    104.33 o 
  -8   9   4      762.43      785.57     49.91 o 
  -7   9   4    16353.28    15498.60    471.65 o 
  -6   9   4     2400.68     2238.07     85.58 o 
  -5   9   4     2887.86     2661.04    164.33 o 
  -4   9   4    19139.38    17900.59    323.29 o 
  -3   9   4     4112.95     3837.54     83.37 o 
  -2   9   4     8043.83     7455.69    265.46 o 
  -1   9   4    15729.21    15294.13    283.80 o 
   0   9   4      605.68      642.05     30.73 o 
   1   9   4     6117.14     6306.46    128.91 o 
   2   9   4    10754.56    11032.13    307.16 o 
   3   9   4        6.76       -7.48     31.40 o 
   4   9   4    10608.88    11099.27    206.27 o 
   5   9   4     4087.59     4411.16    112.16 o 
   6   9   4      444.40      453.17     67.85 o 
   7   9   4     4691.09     5046.30    416.03 o 
 -10  10   4       12.88      -50.08     53.42 o 
  -9  10   4      820.12      871.51     58.11 o 
  -8  10   4     1230.30     1255.76     77.38 o 
  -7  10   4       12.81       35.21     40.37 o 
  -6  10   4     1556.17     1518.56     74.77 o 
  -5  10   4      906.99      792.80     53.74 o 
  -4  10   4      185.26      174.62     28.36 o 
  -3  10   4     1257.40     1246.29     91.48 o 
  -2  10   4      829.16      917.75     75.90 o 
  -1  10   4      313.75      300.77     25.46 o 
   0  10   4      321.53      353.62     28.38 o 
   1  10   4     1204.15     1180.09     54.09 o 
   2  10   4     1318.09     1383.71     50.73 o 
   3  10   4       78.27      122.46     35.03 o 
   4  10   4      451.15      449.86     49.95 o 
   5  10   4     1048.51     1171.51     63.51 o 
   6  10   4      456.11      442.51    113.57 o 
  -9  11   4     1771.87     1818.25    100.25 o 
  -8  11   4      487.01      503.24     63.66 o 
  -7  11   4     3838.06     3731.40    205.11 o 
  -6  11   4     2282.67     2162.22     91.36 o 
  -5  11   4     2227.53     2079.50    288.71 o 
  -4  11   4     6790.81     6173.32    213.57 o 
  -3  11   4     1644.14     1510.63     53.81 o 
  -2  11   4     3974.50     3851.05    115.72 o 
  -1  11   4     7655.82     7250.06    279.34 o 
   0  11   4       20.98       16.39     42.43 o 
   1  11   4     5363.41     5419.74    221.35 o 
   2  11   4     4818.05     5028.94    284.95 o 
   3  11   4      162.14       84.72     56.51 o 
   4  11   4     5281.18     5126.67    151.34 o 
   5  11   4     2279.75     2529.64    272.43 o 
   6  11   4      153.48      -33.80     78.54 o 
  -9  12   4      853.32      767.47    106.86 o 
  -8  12   4     2054.92     2070.20    104.34 o 
  -7  12   4        9.75      -10.01     46.85 o 
  -6  12   4     2652.75     2539.45    103.33 o 
  -5  12   4     3281.97     3131.34    112.26 o 
  -4  12   4      652.35      537.43     62.53 o 
  -3  12   4     1500.45     1456.44     56.09 o 
  -2  12   4     1546.15     1443.63     57.31 o 
  -1  12   4      319.66      326.09     36.36 o 
   0  12   4     4979.20     4982.84    141.54 o 
   1  12   4     1373.16     1372.05     60.99 o 
   2  12   4      833.42      906.48     64.67 o 
   3  12   4     2494.50     2649.00    106.46 o 
   4  12   4      529.68      560.71     65.36 o 
   5  12   4      450.42      491.14    128.62 o 
  -8  13   4      318.72      349.24    131.56 o 
  -7  13   4     1463.58     1548.90     90.15 o 
  -6  13   4      932.19      877.60    121.98 o 
  -5  13   4      363.57      348.70     51.61 o 
  -4  13   4     2796.81     2533.89    206.89 o 
  -3  13   4      331.20      316.92     38.52 o 
  -2  13   4      579.52      545.07     43.86 o 
  -1  13   4     2855.55     2637.58     98.35 o 
   0  13   4      123.59      123.03     38.03 o 
   1  13   4     1125.25     1125.66     63.82 o 
   2  13   4      927.84      960.02     68.93 o 
   3  13   4       70.62       90.44     53.75 o 
   4  13   4      932.62     1067.14     82.09 o 
  -6  14   4     2480.39     2352.73    120.61 o 
  -5  14   4     2506.28     2656.69    112.18 o 
  -4  14   4       26.30       89.51     47.21 o 
  -3  14   4     3800.44     3579.44     96.84 o 
  -2  14   4     2577.67     2651.76    199.41 o 
  -1  14   4      414.43      407.79     55.26 o 
   0  14   4     2829.65     2992.63     91.09 o 
   1  14   4     1408.20     1420.65     67.16 o 
   2  14   4      567.44      605.11     64.69 o 
   3  14   4     2441.81     2453.54    112.47 o 
  -5  15   4       30.61       35.23     53.19 o 
  -4  15   4      211.52      185.33     55.15 o 
  -3  15   4       92.46        8.78     49.24 o 
  -2  15   4      258.84      253.27     40.75 o 
  -1  15   4       89.00       41.35     36.46 o 
   0  15   4       20.57      -11.64     39.80 o 
   1  15   4      342.31      286.37     47.48 o 
 -13   1   5     1293.86     1131.77    160.91 o 
 -12   1   5     2169.80     2068.96     80.83 o 
 -11   1   5    11844.22    11392.86    236.88 o 
 -10   1   5     2498.70     2501.05     68.51 o 
  -9   1   5    11747.72    11897.57    185.71 o 
  -8   1   5    30927.83    31096.06    430.09 o 
  -7   1   5       72.23      250.85     40.90 o 
  -6   1   5    25946.39    25172.68    487.85 o 
  -5   1   5    39706.60    38090.18    510.82 o 
  -4   1   5      389.80      470.69     39.61 o 
  -3   1   5    20371.58    19435.13    920.04 o 
  -2   1   5    71510.03    75210.55   1379.73 o 
  -1   1   5     1696.19     1752.67     42.90 o 
   1   1   5    23311.44    24084.37   1016.16 o 
   2   1   5     7035.95     7035.20    183.35 o 
   3   1   5    33288.74    31256.93    851.83 o 
   5   1   5     6530.77     6016.09    383.46 o 
   6   1   5    14142.70    12742.72    540.61 o 
   7   1   5       94.80      140.54     59.75 o 
   8   1   5     4467.38     4203.26    154.85 o 
 -13   2   5      556.77      605.96     80.49 o 
 -12   2   5      973.37      963.06     61.18 o 
 -11   2   5      122.08       48.55     31.39 o 
 -10   2   5     3684.53     3630.25     82.16 o 
  -9   2   5      608.95      649.88     43.76 o 
  -8   2   5      164.26      176.46     25.55 o 
  -7   2   5     1043.73      923.42     34.11 o 
  -6   2   5     4465.72     4508.18    102.70 o 
  -5   2   5     2298.70     2471.19     40.11 o 
  -4   2   5     2995.85     2946.26     59.91 o 
  -3   2   5      987.45     1149.54     33.46 o 
  -2   2   5       76.87      102.25     19.02 o 
   0   2   5      307.95      387.65     17.30 o 
   1   2   5     8564.40     9102.85    368.68 o 
   2   2   5     5442.64     5515.00    266.24 o 
   3   2   5       36.99       60.01     33.95 o 
   4   2   5     3173.98     2947.08    116.71 o 
   5   2   5     1893.95     1792.11     87.68 o 
   6   2   5        8.50        1.86     49.58 o 
   7   2   5     1008.74      832.55     57.90 o 
   8   2   5      487.05      464.86     73.83 o 
 -13   3   5     1310.86     1257.75    140.25 o 
 -12   3   5     1272.94     1106.90     64.84 o 
 -11   3   5     8109.01     8081.86    145.98 o 
 -10   3   5      439.89      381.44     35.19 o 
  -9   3   5     5317.43     5408.14    103.16 o 
  -8   3   5    21766.79    21824.70    385.03 o 
  -7   3   5      798.80      812.12     32.99 o 
  -6   3   5    21469.19    21172.47    295.17 o 
  -5   3   5    23155.30    23214.27    368.73 o 
  -4   3   5        5.80       17.69     12.81 o 
  -3   3   5    29023.63    28319.86    430.33 o 
  -2   3   5    36657.60    36128.19    869.97 o 
  -1   3   5      192.34      270.51     29.75 o 
   0   3   5    29125.72    30322.43    643.62 o 
   1   3   5    17675.36    17629.51    792.49 o 
   2   3   5     4591.79     4528.46    258.44 o 
   3   3   5    16942.54    16084.83    340.92 o 
   4   3   5     2318.27     2123.69     72.08 o 
   5   3   5     5537.57     5418.35    147.92 o 
   6   3   5     7900.66     7595.53    162.45 o 
   7   3   5      263.54      204.12     43.05 o 
   8   3   5     3082.40     2799.55    128.50 o 
 -12   4   5     2309.05     2336.80     89.01 o 
 -11   4   5      363.61      322.53     39.50 o 
 -10   4   5     9087.09     8904.28    233.46 o 
  -9   4   5     3062.60     3058.99     72.78 o 
  -8   4   5      821.30      818.90     36.89 o 
  -7   4   5    10781.25    10890.68    166.23 o 
  -6   4   5     2923.94     2794.58     46.88 o 
  -5   4   5     2125.24     1999.56     39.93 o 
  -4   4   5    20717.75    20720.90    321.52 o 
  -3   4   5     6252.65     6302.97    141.18 o 
  -2   4   5    11381.40    11617.31    174.49 o 
  -1   4   5    27054.58    27191.17    479.57 o 
   0   4   5     1193.09     1129.31     28.17 o 
   1   4   5    13514.47    14247.02    411.65 o 
   2   4   5    15265.10    15426.79    716.67 o 
   3   4   5      123.79      131.78     24.30 o 
   4   4   5     6285.13     6102.04    132.49 o 
   5   4   5     3944.25     3794.32    160.40 o 
   6   4   5       92.07       45.20     52.87 o 
   7   4   5     3350.54     3427.64    104.57 o 
   8   4   5     1330.96     1215.79     94.06 o 
 -12   5   5      356.09      374.99     51.34 o 
 -11   5   5     2200.59     2335.56     71.74 o 
 -10   5   5     1273.06     1283.69     53.56 o 
  -9   5   5     1922.55     1897.11     57.92 o 
  -8   5   5     7155.60     6995.68    120.70 o 
  -7   5   5      195.76      213.08     23.22 o 
  -6   5   5     2498.67     2498.98     86.05 o 
  -5   5   5    12756.61    12821.11    179.47 o 
  -4   5   5       50.47       88.97     16.05 o 
  -3   5   5    13209.34    13409.25    215.81 o 
  -2   5   5     3547.65     3396.98     69.38 o 
  -1   5   5     2065.13     2170.62     39.31 o 
   0   5   5    15475.43    15836.69    326.01 o 
   1   5   5     6150.87     6327.28    233.73 o 
   2   5   5     2399.63     2509.95     98.91 o 
   3   5   5     9293.76     9494.94    334.20 o 
   4   5   5     2093.13     2002.48    116.59 o 
   5   5   5     2157.45     2104.95    150.19 o 
   6   5   5     4099.15     4154.72    143.21 o 
   7   5   5      155.59      155.83     47.67 o 
   8   5   5      869.41      849.52     90.05 o 
 -12   6   5     4048.47     4046.71    119.06 o 
 -11   6   5       10.40      -58.32     38.88 o 
 -10   6   5     6611.31     6537.07    156.02 o 
  -9   6   5     7598.91     7618.21    134.68 o 
  -8   6   5      604.94      631.00     35.48 o 
  -7   6   5    16448.74    16533.60    239.89 o 
  -6   6   5     3680.91     3606.63     82.54 o 
  -5   6   5     2896.36     2685.28     60.34 o 
  -4   6   5    29242.05    29025.04    445.24 o 
  -3   6   5     3120.06     3032.34     65.67 o 
  -2   6   5    11996.76    12283.24    201.52 o 
  -1   6   5    28265.03    29098.01    389.37 o 
   0   6   5      111.91      108.90     17.32 o 
   1   6   5    26164.72    26790.16    665.94 o 
   3   6   5       27.53       25.28     25.70 o 
   4   6   5    11025.24    11093.96    490.54 o 
   5   6   5     6336.90     6652.87    148.88 o 
   6   6   5       12.88        5.55     44.11 o 
   7   6   5     4310.83     4527.51    127.77 o 
 -12   7   5        9.62      -37.87     54.86 o 
 -11   7   5      580.49      605.65    101.60 o 
 -10   7   5      165.49      229.95     45.36 o 
  -9   7   5       68.11       49.26     32.96 o 
  -8   7   5       75.03      109.17     31.93 o 
  -7   7   5      335.82      357.75     44.48 o 
  -6   7   5     1409.34     1393.23     62.18 o 
  -5   7   5     2242.85     2157.75     59.07 o 
  -4   7   5       39.59       78.32     20.87 o 
  -3   7   5     3066.36     3146.71     70.28 o 
  -2   7   5      417.66      388.38     26.92 o 
  -1   7   5      115.57      128.55     18.11 o 
   0   7   5     1386.87     1483.53     50.62 o 
   1   7   5      391.55      450.43     26.07 o 
   2   7   5      149.43      179.71     27.77 o 
   3   7   5     1339.06     1436.95     50.85 o 
   4   7   5      478.36      461.04     61.58 o 
   5   7   5      546.19      564.89     52.86 o 
   6   7   5      353.15      342.85     53.61 o 
   7   7   5       10.00      -12.76     51.22 o 
 -11   8   5       61.59      125.12     57.16 o 
 -10   8   5     5864.83     5872.16    138.66 o 
  -9   8   5     5746.76     5760.12    130.49 o 
  -8   8   5      297.08      304.72     36.23 o 
  -7   8   5    20928.17    20278.71    595.48 o 
  -6   8   5     5431.08     5201.70    138.10 o 
  -5   8   5     3733.99     3469.13     96.26 o 
  -4   8   5    23698.88    22377.94    440.77 o 
  -3   8   5     6218.19     6078.21    115.52 o 
  -2   8   5    17606.28    17815.55    334.45 o 
  -1   8   5    22361.10    22131.19    384.37 o 
   0   8   5     1793.75     1872.58     84.94 o 
   1   8   5    10943.62    11445.13    253.90 o 
   2   8   5    10839.48    11516.05    235.30 o 
   3   8   5       21.34       30.61     31.52 o 
   4   8   5     6563.30     6872.30    175.11 o 
   5   8   5     3645.25     3630.88    131.04 o 
   6   8   5      120.32      119.22     56.97 o 
   7   8   5     4087.53     4436.80    389.89 o 
 -11   9   5      192.95      213.46     66.56 o 
 -10   9   5       17.34      -21.30     38.77 o 
  -9   9   5       84.81       85.74     38.02 o 
  -8   9   5      712.85      722.16     60.45 o 
  -7   9   5      546.17      643.79     79.43 o 
  -6   9   5      273.97      277.17     39.72 o 
  -5   9   5      506.56      515.19     32.94 o 
  -4   9   5      154.67      151.34     25.69 o 
  -3   9   5      280.58      333.19     29.56 o 
  -2   9   5     1391.61     1517.30     51.78 o 
  -1   9   5       27.31       53.10     20.72 o 
   0   9   5      131.04      158.17     24.62 o 
   1   9   5        7.64      -20.45     25.20 o 
   2   9   5        1.75      -46.55     31.03 o 
   3   9   5       31.92      -25.61     34.28 o 
   4   9   5        2.22       12.12     36.97 o 
   5   9   5        3.28      -10.51     69.03 o 
   6   9   5       29.20       48.63     60.70 o 
 -10  10   5     3270.25     3438.24    177.40 o 
  -9  10   5     4320.10     4347.60    145.36 o 
  -8  10   5      818.42      774.73     98.93 o 
  -7  10   5     9611.42     9299.70    421.77 o 
  -6  10   5     4196.64     3810.69    118.33 o 
  -5  10   5     1720.85     1679.79     57.41 o 
  -4  10   5    14438.49    13953.48    335.58 o 
  -3  10   5     2571.38     2334.13     65.28 o 
  -2  10   5     7017.79     6755.16    133.89 o 
  -1  10   5    11149.68    11118.13    303.08 o 
   0  10   5      307.15      347.05     41.65 o 
   1  10   5     8619.41     9242.87    359.86 o 
   2  10   5     4297.61     4713.25    110.93 o 
   3  10   5      189.07      221.71     41.37 o 
   4  10   5     5218.42     5427.04    161.58 o 
   5  10   5     2845.22     2851.66    122.74 o 
 -10  11   5       56.93       62.94     83.19 o 
  -9  11   5      566.11      599.79     80.66 o 
  -8  11   5     1618.52     1567.78    148.60 o 
  -7  11   5       69.50      109.24     46.31 o 
  -6  11   5     1607.17     1578.17     81.17 o 
  -5  11   5     3048.62     3005.92     82.42 o 
  -4  11   5      155.19      129.42     31.82 o 
  -3  11   5     1518.17     1383.63     66.98 o 
  -2  11   5     1280.59     1299.15     44.76 o 
  -1  11   5        9.79       -7.43     24.30 o 
   0  11   5     2931.22     3025.45     99.36 o 
   1  11   5      517.47      570.49     49.39 o 
   2  11   5     1092.35     1217.46     61.29 o 
   3  11   5      593.10      730.87     53.17 o 
   4  11   5      792.76      887.67     60.54 o 
   5  11   5      278.09      111.10     95.51 o 
  -9  12   5     1106.73     1215.94     89.29 o 
  -8  12   5       79.96       76.00     51.70 o 
  -7  12   5     2683.93     2569.43    108.14 o 
  -6  12   5     2685.55     2372.68    100.76 o 
  -5  12   5     2946.88     2888.66    106.46 o 
  -4  12   5     4380.01     4182.87    136.91 o 
  -3  12   5     1682.40     1531.93     59.26 o 
  -2  12   5     1795.17     1733.20     63.43 o 
  -1  12   5     4790.09     4489.06    133.87 o 
   0  12   5       83.16      107.22     48.59 o 
   1  12   5     1649.35     1567.28    141.28 o 
   2  12   5     2385.74     2459.22    175.21 o 
   3  12   5        0.52       58.53     66.98 o 
   4  12   5     1713.71     1880.95    107.82 o 
  -8  13   5     2262.90     2390.45    249.51 o 
  -7  13   5       56.08       52.07     51.45 o 
  -6  13   5     1555.70     1471.82     86.20 o 
  -5  13   5     3404.86     3212.66    119.10 o 
  -4  13   5      265.64      259.69     36.21 o 
  -3  13   5     3056.42     2999.60     85.31 o 
  -2  13   5     2286.89     2238.77     77.04 o 
  -1  13   5      353.47      402.61     42.48 o 
   0  13   5     3121.46     3079.67    163.98 o 
   1  13   5     1329.16     1488.36     83.18 o 
   2  13   5      288.40      303.18     60.25 o 
   3  13   5     2326.54     2574.41    113.64 o 
  -6  14   5      611.20      637.69     65.61 o 
  -5  14   5      128.16      114.43     52.30 o 
  -4  14   5     1163.36     1104.47     58.42 o 
  -3  14   5       99.39      105.98     35.10 o 
  -2  14   5      494.86      481.69     45.81 o 
  -1  14   5      539.48      436.25     45.71 o 
   0  14   5      115.58      108.63     44.96 o 
   1  14   5      508.84      542.36     63.16 o 
   2  14   5      414.86      359.41     62.11 o 
  -4  15   5        0.63      -25.21     50.17 o 
  -3  15   5     2448.65     2372.26    137.66 o 
  -2  15   5     1757.19     1663.92     79.77 o 
  -1  15   5      422.20      411.23     50.59 o 
   0  15   5     1779.99     1981.45    134.83 o 
 -13   0   6     1871.39     1693.53    156.12 o 
 -12   0   6     2545.19     2452.56    102.96 o 
 -11   0   6    13323.67    13377.37    299.97 o 
 -10   0   6     3912.07     3951.94    119.55 o 
  -9   0   6     9838.36     9944.34    225.19 o 
  -8   0   6    25566.02    25405.46    503.63 o 
  -7   0   6      198.70      190.41     27.52 o 
  -6   0   6    22302.13    21357.24   1147.86 o 
  -5   0   6    38643.09    38092.31   1027.17 o 
  -4   0   6      795.33     1293.31     73.07 o 
  -3   0   6    54046.66    55885.26   1464.75 o 
  -2   0   6    48210.07    51092.83   1332.85 o 
  -1   0   6     3385.01     3552.68     82.17 o 
   2   0   6     7235.34     7192.13    243.01 o 
   3   0   6    26638.92    24712.24    714.25 o 
   4   0   6     3597.69     3262.41    157.63 o 
   5   0   6      625.47      540.06     82.10 o 
   6   0   6    18119.35    15901.15    525.70 o 
   7   0   6      147.61      144.22     92.91 o 
 -13   1   6      146.75      188.82     75.80 o 
 -12   1   6      574.30      505.46     42.55 o 
 -11   1   6        1.97       14.87     30.55 o 
 -10   1   6     1001.50     1033.90     45.69 o 
  -9   1   6      947.97     1043.40     42.16 o 
  -8   1   6        4.18        3.66     19.60 o 
  -7   1   6      142.28      149.22     18.00 o 
  -6   1   6     1505.51     1576.85     38.48 o 
  -5   1   6        8.08       12.48     15.60 o 
  -4   1   6       46.98       93.42     21.93 o 
  -3   1   6      707.48      769.44     36.82 o 
  -1   1   6      763.74      829.63     23.60 o 
   0   1   6      269.55      321.40     20.79 o 
   1   1   6      979.35      971.44     46.92 o 
   2   1   6     1055.19     1052.77     56.82 o 
   3   1   6       39.82       51.22     33.07 o 
   4   1   6     1255.92     1116.33     77.72 o 
   5   1   6     1062.92      977.23     75.04 o 
   6   1   6        1.54      -13.74     72.38 o 
   7   1   6      204.53      217.34     65.49 o 
 -13   2   6     2350.62     2109.59     87.40 o 
 -12   2   6     1546.42     1573.90     62.06 o 
 -11   2   6    11142.39    11192.11    185.90 o 
 -10   2   6      545.53      552.45     38.04 o 
  -9   2   6     8941.37     9100.78    171.63 o 
  -8   2   6    22279.65    22098.27    403.03 o 
  -7   2   6      432.23      471.45     28.52 o 
  -6   2   6    25521.49    25711.56    410.57 o 
  -5   2   6    42447.18    42651.88   1006.13 o 
  -4   2   6      551.25      542.66     38.89 o 
  -3   2   6    40304.25    40274.27   1834.87 o 
  -1   2   6     1392.79     1312.01     38.83 o 
   0   2   6    40322.98    41986.13   1088.30 o 
   1   2   6    13263.95    14338.36    633.78 o 
   2   2   6      796.08      862.23    120.27 o 
   3   2   6    13732.12    12889.64    468.50 o 
   4   2   6     2999.26     2970.30    227.82 o 
   5   2   6     3248.01     2993.43    392.36 o 
   6   2   6     6937.44     6455.29    229.46 o 
   7   2   6      295.80      198.72     47.69 o 
 -13   3   6     1223.09     1108.36     66.77 o 
 -12   3   6     1498.16     1501.04     60.45 o 
 -11   3   6      616.58      633.52     44.60 o 
 -10   3   6     8643.35     8756.89    150.58 o 
  -9   3   6     1762.05     1837.87     55.12 o 
  -8   3   6      416.92      471.68     29.28 o 
  -7   3   6     7250.65     7253.53    118.25 o 
  -6   3   6     4899.38     5138.77    121.64 o 
  -5   3   6     2464.94     2438.87     56.24 o 
  -4   3   6    11985.82    12075.11    309.96 o 
  -3   3   6     2764.20     2911.32     67.12 o 
  -2   3   6     5753.64     5665.13     88.48 o 
  -1   3   6    12929.91    13233.86    197.86 o 
   0   3   6       23.09       57.19     15.38 o 
   1   3   6     2372.08     2384.18    105.86 o 
   2   3   6     5876.83     6216.83    258.04 o 
   3   3   6       60.29       84.23     38.83 o 
   4   3   6     3355.12     3068.39     90.53 o 
   5   3   6     2465.37     2321.41    126.75 o 
   6   3   6       59.68      -10.87     38.58 o 
 -13   4   6     1099.93     1059.33     66.82 o 
 -12   4   6     1097.19     1113.92     56.18 o 
 -11   4   6     7317.78     7432.83    137.98 o 
 -10   4   6      603.22      630.22     40.51 o 
  -9   4   6     3404.49     3360.14     75.13 o 
  -8   4   6    11603.29    11574.26    178.84 o 
  -7   4   6     1286.41     1309.34     39.56 o 
  -6   4   6     6484.37     6780.12    104.72 o 
  -5   4   6    13267.52    13534.25    220.55 o 
  -4   4   6        9.88       42.53     15.57 o 
  -3   4   6    19663.41    18766.09    295.80 o 
  -2   4   6    15548.03    15688.87    284.29 o 
  -1   4   6     1523.31     1505.68     36.96 o 
   0   4   6    20754.63    21518.88    596.21 o 
   1   4   6     3614.25     3659.47    186.57 o 
   2   4   6     2216.32     2106.13    163.51 o 
   3   4   6    12409.36    11662.88    659.76 o 
   4   4   6     1448.27     1438.58     65.24 o 
   5   4   6     3006.64     2790.64     88.93 o 
   6   4   6     4483.07     4345.41    117.97 o 
   7   4   6      267.73      224.84     50.46 o 
 -12   5   6     4651.01     4560.88    179.00 o 
 -11   5   6       46.43       62.24     33.25 o 
 -10   5   6     8921.04     9132.87    157.10 o 
  -9   5   6     7957.25     7918.38    181.77 o 
  -8   5   6      408.13      484.89     31.02 o 
  -7   5   6    13509.88    14096.48    241.77 o 
  -6   5   6     4710.51     4828.07     80.17 o 
  -5   5   6     1717.50     1720.74     47.01 o 
  -4   5   6    20505.99    20231.39    318.57 o 
  -3   5   6     7015.18     7046.45    114.03 o 
  -2   5   6    10709.38    10521.27    187.67 o 
  -1   5   6    15315.58    14917.48    364.52 o 
   0   5   6       56.24      121.64     18.03 o 
   1   5   6    13649.36    14091.60    636.92 o 
   2   5   6    10262.02    10389.20    735.77 o 
   3   5   6      179.43      208.22     36.85 o 
   4   5   6     7932.32     7541.08    232.89 o 
   5   5   6     6153.86     6065.74    140.91 o 
   6   5   6       52.38       14.14     45.39 o 
   7   5   6     3156.16     2949.94    134.16 o 
 -12   6   6      224.39      229.73     64.25 o 
 -11   6   6     1323.12     1406.12     58.53 o 
 -10   6   6      626.89      590.71     46.42 o 
  -9   6   6     1052.12     1113.68     51.44 o 
  -8   6   6     2616.89     2846.23     66.36 o 
  -7   6   6        7.38       -3.34     23.82 o 
  -6   6   6     1371.43     1390.08     54.58 o 
  -5   6   6     6151.69     6259.44    116.16 o 
  -4   6   6       39.74       65.53     26.45 o 
  -3   6   6     2454.75     2408.96     59.74 o 
  -2   6   6     3503.72     3678.14     79.31 o 
  -1   6   6      208.38      208.28     18.66 o 
   0   6   6     5508.90     5666.68    152.07 o 
   1   6   6      931.86     1052.20     67.80 o 
   2   6   6     1253.52     1355.76     47.92 o 
   3   6   6     2797.63     2676.56     82.83 o 
   4   6   6      680.49      580.76     57.16 o 
   5   6   6     1206.41     1186.29     66.13 o 
   6   6   6      335.26      366.61     52.86 o 
   7   6   6       34.24      -68.54     45.69 o 
 -12   7   6     4472.42     4790.96    163.12 o 
 -11   7   6        7.76       -5.56     41.33 o 
 -10   7   6     7057.66     7232.81    157.72 o 
  -9   7   6     6452.28     6385.10    138.89 o 
  -8   7   6      736.72      727.19     58.89 o 
  -7   7   6    17655.22    17343.90    507.77 o 
  -6   7   6     8115.02     7820.03    142.18 o 
  -5   7   6     2306.03     2212.14     58.06 o 
  -4   7   6    22124.25    21524.42    340.55 o 
  -3   7   6     4971.56     4855.56     97.69 o 
  -2   7   6    11323.44    11412.62    194.22 o 
  -1   7   6    24753.15    25409.19    353.24 o 
   0   7   6      860.25      916.36     36.70 o 
   1   7   6     9473.29    10169.09    256.76 o 
   2   7   6    13193.81    14065.69    510.83 o 
   3   7   6      275.55      278.77     51.39 o 
   4   7   6     7828.15     7478.28    305.54 o 
   5   7   6     4158.78     4129.51    116.98 o 
   6   7   6       75.93      151.90     53.67 o 
 -11   8   6       89.43      100.81     47.89 o 
 -10   8   6       21.82       14.86     39.68 o 
  -9   8   6        7.62       -0.99     75.46 o 
  -8   8   6       20.55       33.06     40.30 o 
  -7   8   6       93.28       69.29     39.43 o 
  -6   8   6       52.52       58.94     23.94 o 
  -5   8   6        2.68       19.76     23.30 o 
  -4   8   6        1.09      -11.46     22.48 o 
  -3   8   6        8.36       85.13     23.31 o 
  -2   8   6      386.03      412.05     32.43 o 
  -1   8   6        7.23       23.34     20.43 o 
   0   8   6        4.50       25.83     21.67 o 
   1   8   6       95.85       69.89     29.29 o 
   2   8   6      118.55      111.65     40.35 o 
   3   8   6       70.82       98.51     38.43 o 
   4   8   6        7.26      -41.42     53.43 o 
   5   8   6      226.41      113.02     65.59 o 
   6   8   6        1.41       10.98     61.23 o 
 -11   9   6       35.47       -5.21     45.96 o 
 -10   9   6     4685.88     5118.53    161.73 o 
  -9   9   6     6794.57     6994.03    192.03 o 
  -8   9   6      632.21      557.32     78.95 o 
  -7   9   6    11736.91    11700.77    268.00 o 
  -6   9   6     4324.74     4318.62     95.85 o 
  -5   9   6     2641.47     2470.57     67.44 o 
  -4   9   6    18961.45    17939.80    293.45 o 
  -3   9   6     4394.95     4320.10    126.84 o 
  -2   9   6     7662.54     7660.90    124.61 o 
  -1   9   6    12704.12    12747.18    236.40 o 
   0   9   6     3657.48     3774.26     96.28 o 
   1   9   6     9218.97    10321.35    304.17 o 
   2   9   6     6331.57     6813.17    167.85 o 
   3   9   6       33.33       44.19     36.80 o 
   4   9   6     5271.03     5307.11    207.23 o 
   5   9   6     4164.52     4163.25    213.93 o 
 -10  10   6        8.29       39.12     52.91 o 
  -9  10   6      159.08      141.00     76.62 o 
  -8  10   6      725.87      755.70    163.78 o 
  -7  10   6        7.21        5.46     36.59 o 
  -6  10   6      757.63      698.87     41.05 o 
  -5  10   6     1822.11     1805.01     98.95 o 
  -4  10   6      218.56      264.24     60.41 o 
  -3  10   6     1598.78     1567.16     55.50 o 
  -2  10   6     1582.86     1596.71     48.69 o 
  -1  10   6       31.98       62.06     26.15 o 
   0  10   6     2625.11     2690.58    103.57 o 
   1  10   6       45.87       40.65     35.71 o 
   2  10   6        6.28       58.79     40.53 o 
   3  10   6      471.56      565.57     50.31 o 
   4  10   6      238.25      198.70     64.10 o 
   5  10   6      162.76       68.49     65.22 o 
 -10  11   6     2093.87     2209.84    112.95 o 
  -9  11   6     2721.41     2694.36    116.71 o 
  -8  11   6      423.55      441.06     60.69 o 
  -7  11   6     6248.99     5912.06    168.93 o 
  -6  11   6     3022.21     2986.74     81.36 o 
  -5  11   6     2725.31     2626.67     74.28 o 
  -4  11   6     6246.86     6074.67    126.09 o 
  -3  11   6     1480.82     1511.90     64.46 o 
  -2  11   6     2437.58     2343.17     60.35 o 
  -1  11   6     6980.62     7202.78    193.31 o 
   0  11   6      408.48      438.98     35.49 o 
   1  11   6     4125.61     4588.03    273.98 o 
   2  11   6     5207.21     5739.55    296.10 o 
   3  11   6       71.80       67.08     43.52 o 
   4  11   6     2037.34     2143.63    110.52 o 
  -9  12   6      597.57      537.13     70.87 o 
  -8  12   6     1684.97     1704.62     96.17 o 
  -7  12   6       81.80       64.90     49.49 o 
  -6  12   6      678.07      772.62     67.66 o 
  -5  12   6     3756.30     3771.78     95.07 o 
  -4  12   6        4.36      -24.78     29.57 o 
  -3  12   6     2821.79     2753.60     80.28 o 
  -2  12   6     2219.86     2168.60     72.71 o 
  -1  12   6      257.26      281.93     53.78 o 
   0  12   6     2749.45     2962.64    160.57 o 
   1  12   6     1365.60     1541.42     83.74 o 
   2  12   6      365.84      368.16     58.01 o 
   3  12   6     1771.05     1901.57    100.72 o 
  -8  13   6       85.82      137.91     57.82 o 
  -7  13   6     1866.30     1945.82    101.76 o 
  -6  13   6     1506.55     1313.19     83.53 o 
  -5  13   6     1941.35     1780.32     69.92 o 
  -4  13   6     1496.65     1404.92     61.11 o 
  -3  13   6      603.03      576.85     47.25 o 
  -2  13   6      711.82      570.05     57.93 o 
  -1  13   6     1966.22     1888.22    112.68 o 
   0  13   6      246.77      277.68     56.35 o 
   1  13   6      436.17      504.67     61.38 o 
   2  13   6     1141.97     1184.85     83.69 o 
  -6  14   6     1208.05     1440.91    197.24 o 
  -5  14   6     2905.56     2842.80     88.24 o 
  -4  14   6        1.58      -34.80     34.64 o 
  -3  14   6     2601.75     2663.31    102.41 o 
  -2  14   6     2892.07     3010.24     92.73 o 
  -1  14   6       85.55       63.91     41.99 o 
   0  14   6     2242.61     2300.17    296.99 o 
   1  14   6     1029.33     1191.59    174.87 o 
  -3  15   6        2.73      -46.41     39.16 o 
  -2  15   6       67.44       53.10     40.69 o 
 -13   1   7     3093.77     2998.72     84.15 o 
 -12   1   7     1478.33     1518.78     60.32 o 
 -11   1   7    12037.38    12279.32    176.92 o 
 -10   1   7     3471.56     3591.37     80.03 o 
  -9   1   7     7310.04     7576.43    136.02 o 
  -8   1   7    22311.15    21748.11    396.55 o 
  -7   1   7     2010.05     2017.39     57.43 o 
  -6   1   7    32810.12    29992.26   2251.31 o 
  -5   1   7    40475.09    40395.95   1702.69 o 
  -4   1   7      635.68      580.67     37.54 o 
  -3   1   7    51385.13    53569.65    994.75 o 
  -2   1   7    10196.49     9840.28    141.76 o 
  -1   1   7     2715.10     2760.04     50.34 o 
   0   1   7    30284.34    31604.96    615.86 o 
   1   1   7    14846.05    15095.02    430.05 o 
   2   1   7     2558.61     2577.47     94.21 o 
   3   1   7    16044.84    15156.25    519.33 o 
   4   1   7     1832.44     1653.28     88.77 o 
   5   1   7      437.41      408.82     97.01 o 
   7   1   7      538.02      446.46     78.55 o 
 -13   2   7      608.24      567.05     49.10 o 
 -12   2   7      839.99      845.60     53.74 o 
 -11   2   7        0.41      -18.93     29.45 o 
 -10   2   7     2733.13     2786.18     69.44 o 
  -9   2   7     2776.06     2906.28     67.88 o 
  -8   2   7      286.62      317.54     26.94 o 
  -7   2   7     3257.72     3247.03     78.17 o 
  -6   2   7     4464.65     4190.59     84.58 o 
  -5   2   7      527.21      526.22     28.73 o 
  -4   2   7     4485.97     4413.05    291.03 o 
  -2   2   7     7011.96     7493.65    112.37 o 
  -1   2   7     3753.51     3874.96     65.32 o 
   0   2   7       61.95      117.97     33.61 o 
   1   2   7      133.80      156.69     26.00 o 
   2   2   7     2874.73     2786.67    215.71 o 
   3   2   7        2.26      -51.89     38.16 o 
   4   2   7     2037.31     1821.97     89.71 o 
   5   2   7     1274.87     1172.64    120.34 o 
   6   2   7        8.13        6.45     59.06 o 
   7   2   7      554.04      504.41     57.85 o 
 -13   3   7     2175.89     2018.86     73.29 o 
 -12   3   7      791.16      869.75     49.76 o 
 -11   3   7    10602.33    10664.25    178.92 o 
 -10   3   7     1354.04     1502.89     53.41 o 
  -9   3   7     6067.84     6057.86    173.54 o 
  -8   3   7    19229.72    19122.76    286.82 o 
  -7   3   7     1042.22     1096.18     43.21 o 
  -6   3   7    15763.81    15667.54    328.98 o 
  -5   3   7    21994.56    21595.98    506.54 o 
  -4   3   7      642.02      611.06     31.32 o 
  -3   3   7    40095.91    40005.04    997.07 o 
  -2   3   7    16885.19    16685.41    207.51 o 
  -1   3   7       64.76       99.72     18.20 o 
   0   3   7    15758.67    16948.57    680.14 o 
   1   3   7     3912.77     3785.73    280.69 o 
   2   3   7      458.50      407.00     46.11 o 
   3   3   7    10205.98     9718.74    612.31 o 
   5   3   7     1844.94     1659.26     73.88 o 
   6   3   7     3510.23     3370.40    104.14 o 
 -13   4   7     2216.74     2231.85    109.37 o 
 -12   4   7     2638.27     2612.27     89.69 o 
 -11   4   7       45.77       27.42     32.52 o 
 -10   4   7     5461.73     5422.55    120.55 o 
  -9   4   7     4473.56     4302.77     96.67 o 
  -8   4   7      113.86      161.34     30.20 o 
  -7   4   7    14703.71    15092.73    257.82 o 
  -6   4   7    15333.88    15643.72    255.43 o 
  -5   4   7     2052.19     2034.99     54.24 o 
  -4   4   7    21040.33    19994.98    452.10 o 
  -3   4   7     7809.40     7533.35    164.57 o 
  -2   4   7     4257.38     4254.60    106.20 o 
  -1   4   7    11008.31    11522.02    235.99 o 
   0   4   7     1222.14     1271.01     60.02 o 
   1   4   7     6407.67     6650.40    364.22 o 
   2   4   7     6095.95     5602.60    421.88 o 
   3   4   7      400.85      385.24     43.59 o 
   4   4   7     3150.18     2934.36     90.74 o 
   5   4   7     2841.72     2595.16     89.10 o 
   6   4   7       67.87       80.27     45.38 o 
 -13   5   7     1018.88     1017.82     71.07 o 
 -12   5   7      457.91      471.61     45.88 o 
 -11   5   7     4735.77     4802.22    103.64 o 
 -10   5   7     1295.11     1296.19     52.13 o 
  -9   5   7     2826.50     2942.42     70.18 o 
  -8   5   7     7334.01     7576.58    148.82 o 
  -7   5   7      516.93      572.44     42.20 o 
  -6   5   7     5996.91     6358.89    120.69 o 
  -5   5   7     8464.98     8410.19    238.50 o 
  -4   5   7      353.77      443.65     67.03 o 
  -3   5   7     1865.64     1709.60     42.28 o 
  -2   5   7     4531.22     4505.58     94.93 o 
  -1   5   7      711.85      736.21     35.19 o 
   0   5   7     8522.18     8625.09    439.17 o 
   1   5   7     2267.13     2398.78    171.35 o 
   2   5   7      468.35      429.70     41.18 o 
   3   5   7     4416.52     4187.27    220.60 o 
   4   5   7     1161.27     1145.12     71.95 o 
   5   5   7      597.26      549.34     61.99 o 
   6   5   7     1456.01     1323.60     73.00 o 
 -12   6   7     4800.36     4923.42    130.36 o 
 -11   6   7       12.94       43.54     47.45 o 
 -10   6   7     7136.70     6992.47    166.44 o 
  -9   6   7     8569.73     8554.99    217.84 o 
  -8   6   7      103.22      143.65     37.99 o 
  -7   6   7    12411.51    12215.67    274.68 o 
  -6   6   7    12380.02    12079.13    220.36 o 
  -5   6   7     1707.51     1588.12     49.92 o 
  -4   6   7    19330.10    18637.37    300.24 o 
  -3   6   7     4809.76     5103.10    109.64 o 
  -2   6   7     9345.03     9376.63    254.89 o 
  -1   6   7    17697.29    17927.01    434.70 o 
   0   6   7      791.31      852.44     47.97 o 
   1   6   7     9297.25     9146.98    419.34 o 
   2   6   7    11463.68    11322.41    861.80 o 
   3   6   7      170.68      204.40     59.27 o 
   4   6   7     7394.49     7272.76    197.58 o 
   5   6   7     4917.27     4820.28    127.73 o 
   6   6   7       87.73       85.51     62.67 o 
 -12   7   7       74.05        9.30     47.08 o 
 -11   7   7      833.28      895.32     59.90 o 
 -10   7   7      157.63       86.05     49.88 o 
  -9   7   7      357.38      436.85     57.90 o 
  -8   7   7     2617.82     2639.76    103.83 o 
  -7   7   7      424.66      457.84     41.89 o 
  -6   7   7     1239.15     1247.93     46.63 o 
  -5   7   7     1167.12     1182.10     43.92 o 
  -4   7   7      144.13      180.37     43.51 o 
  -3   7   7      427.60      566.62     36.38 o 
  -2   7   7      837.53      869.65     42.62 o 
  -1   7   7        7.47       -3.16     20.75 o 
   0   7   7      576.41      551.06     56.58 o 
   1   7   7      201.01      249.44     42.09 o 
   2   7   7       16.61       24.70     34.17 o 
   3   7   7       72.88       28.35     46.50 o 
   4   7   7      144.70      164.72     56.35 o 
   5   7   7      315.77      316.82     69.17 o 
 -12   8   7     3616.97     3797.58    117.58 o 
 -11   8   7       43.55       65.93     53.78 o 
 -10   8   7     5966.64     6026.58    501.55 o 
  -9   8   7     6997.38     6717.97    231.17 o 
  -8   8   7     1159.65     1138.44     72.70 o 
  -7   8   7     9295.17     9213.65    168.65 o 
  -6   8   7     8289.33     8185.33    152.37 o 
  -5   8   7     2176.66     2066.02     61.45 o 
  -4   8   7    24573.72    23601.65    458.92 o 
  -3   8   7     4577.64     4602.92    120.49 o 
  -2   8   7     5233.88     5158.34    130.56 o 
  -1   8   7    15202.98    15238.85    415.61 o 
   0   8   7     3563.70     3754.91     90.62 o 
   1   8   7     7688.97     8022.60    328.49 o 
   2   8   7     8568.01     8988.61    316.21 o 
   3   8   7       39.65       15.58     52.37 o 
   4   8   7     5944.29     5876.74    354.39 o 
   5   8   7     4179.90     4235.57    152.84 o 
 -11   9   7       29.20       12.36     55.99 o 
 -10   9   7        7.50        5.73     51.45 o 
  -9   9   7       15.79        0.98     46.29 o 
  -8   9   7        9.80       14.44     42.69 o 
  -7   9   7       11.11       27.36     29.14 o 
  -6   9   7      320.99      338.85     32.69 o 
  -5   9   7     1380.07     1360.98     59.97 o 
  -4   9   7       33.15       64.86     54.02 o 
  -3   9   7      377.83      419.70     35.55 o 
  -2   9   7      126.85      157.04     38.10 o 
  -1   9   7      895.25      932.98     46.91 o 
   0   9   7     1661.62     1742.02     63.90 o 
   1   9   7       71.75       52.25     32.68 o 
   2   9   7      104.15        2.24     39.34 o 
   3   9   7      165.05       98.07     53.93 o 
   4   9   7       60.81      153.20     62.90 o 
 -10  10   7     3002.76     3219.45    130.93 o 
  -9  10   7     3159.01     3142.44    125.14 o 
  -8  10   7      155.44      175.00     51.91 o 
  -7  10   7     7288.40     7114.11    142.23 o 
  -6  10   7     3516.00     3574.02    148.62 o 
  -5  10   7     1034.92      997.47     47.57 o 
  -4  10   7     9573.04     9136.60    170.67 o 
  -3  10   7     2128.64     2079.60     66.75 o 
  -2  10   7     3442.87     3357.96     83.86 o 
  -1  10   7     8065.42     8153.45    185.11 o 
   0  10   7     1818.84     1957.84     84.62 o 
   1  10   7     6675.07     7066.00    242.13 o 
   2  10   7     7329.63     8095.78    280.58 o 
   3  10   7        3.98       42.30     53.50 o 
   4  10   7     2420.79     2236.59    247.11 o 
 -10  11   7       63.06       35.28     70.33 o 
  -9  11   7      261.05      370.11     63.62 o 
  -8  11   7     1405.65     1414.11     97.42 o 
  -7  11   7      283.04      241.10     50.17 o 
  -6  11   7      805.60      814.95     47.71 o 
  -5  11   7     1433.27     1396.30     55.32 o 
  -4  11   7      195.66      183.64     44.51 o 
  -3  11   7     2100.88     2053.85     72.95 o 
  -2  11   7     2172.80     2094.57     74.34 o 
  -1  11   7       31.32       59.87     31.93 o 
   0  11   7     1890.14     2144.34    106.42 o 
   1  11   7     1211.36     1465.36     85.48 o 
   2  11   7       10.41      -49.98     42.36 o 
   3  11   7     2270.58     2381.97    117.89 o 
  -9  12   7     1241.42     1301.13     91.78 o 
  -8  12   7      189.62      190.74     59.73 o 
  -7  12   7     2051.05     2204.63    157.15 o 
  -6  12   7     2133.22     1974.19     70.15 o 
  -5  12   7     1223.81     1152.49     60.24 o 
  -4  12   7     2986.72     2968.17     84.99 o 
  -3  12   7     1928.93     1858.80     57.50 o 
  -2  12   7     1139.91     1101.39     47.32 o 
  -1  12   7     4646.20     4654.01    222.94 o 
   0  12   7      289.54      294.09     45.38 o 
   1  12   7     1021.29      968.99     72.57 o 
   2  12   7     2802.86     2840.74    118.72 o 
  -8  13   7     2272.58     2388.18    119.62 o 
  -7  13   7      105.27       89.47     64.51 o 
  -6  13   7      999.35     1025.21     56.83 o 
  -5  13   7     3341.54     3269.07     93.65 o 
  -4  13   7       55.70       11.92     35.41 o 
  -3  13   7     2650.14     2526.92     82.09 o 
  -2  13   7     2741.75     2675.51     85.21 o 
  -1  13   7       13.47      -14.95     45.95 o 
   0  13   7     2483.54     2758.41    113.20 o 
   1  13   7     1398.87     1457.15     89.06 o 
  -6  14   7      261.66      322.84     80.32 o 
  -5  14   7       76.99       54.12     40.61 o 
  -4  14   7      818.40      752.60     53.49 o 
  -3  14   7      250.27      267.57     76.80 o 
  -2  14   7      212.82      200.02     59.12 o 
  -1  14   7     1151.46     1084.21     76.68 o 
 -13   0   8     3637.83     3585.96    131.03 o 
 -12   0   8     1184.68     1349.55     79.13 o 
 -11   0   8    11941.80    11978.62    355.07 o 
 -10   0   8     5745.29     5627.21    192.04 o 
  -9   0   8     5441.62     5326.97    139.25 o 
  -8   0   8    15925.94    14102.81    437.85 o 
  -7   0   8     9991.03     9413.00    311.56 o 
  -6   0   8    16891.98    15958.75    472.20 o 
  -5   0   8    28767.90    29445.14    809.89 o 
  -4   0   8      252.03      269.83     42.28 o 
  -3   0   8    24638.12    26367.05    710.69 o 
  -2   0   8    26065.11    27723.74    530.23 o 
  -1   0   8     1135.07     1185.28     51.04 o 
   1   0   8    15015.74    15318.39    463.85 o 
   2   0   8      993.98      905.67     89.21 o 
   3   0   8    16337.83    16222.01    509.96 o 
   4   0   8     2289.45     2146.30    148.32 o 
   5   0   8      798.23      629.96    108.78 o 
   6   0   8     6640.20     6146.49    286.25 o 
 -13   1   8      259.67      284.01     59.37 o 
 -12   1   8      302.25      278.94     39.40 o 
 -11   1   8       30.90       20.94     26.91 o 
 -10   1   8      545.69      572.83     37.35 o 
  -9   1   8      589.79      583.85     33.77 o 
  -8   1   8      608.69      586.77     55.12 o 
  -7   1   8      824.69      911.08     58.77 o 
  -6   1   8       45.49       55.55     24.37 o 
  -5   1   8      959.97      961.32     52.73 o 
  -4   1   8      182.07      109.47     40.64 o 
  -1   1   8      781.85      836.80     28.85 o 
   0   1   8      397.30      409.49     61.78 o 
   1   1   8      400.49      417.94     46.33 o 
   2   1   8      923.73      928.08     63.61 o 
   3   1   8       45.95       31.75     47.22 o 
   4   1   8     1038.22     1002.13    182.26 o 
   5   1   8      248.97      336.66     69.76 o 
   6   1   8        0.44      -54.54     65.41 o 
 -13   2   8     2098.96     2174.32     84.37 o 
 -12   2   8      753.58      924.83     69.30 o 
 -11   2   8     9508.11     9685.92    164.68 o 
 -10   2   8     2731.74     2633.51     67.60 o 
  -9   2   8     5051.77     4966.02    180.45 o 
  -8   2   8    22066.20    21456.83    905.26 o 
  -7   2   8     1892.57     1970.08     81.10 o 
  -6   2   8    18871.59    18385.54    518.91 o 
  -5   2   8    23679.59    23435.97    508.42 o 
  -4   2   8     5701.60     6269.01    215.64 o 
  -3   2   8    41172.75    42924.41    686.14 o 
  -2   2   8    13161.47    13453.13    191.31 o 
  -1   2   8       20.45      200.93     94.78 o 
   0   2   8    21356.08    23486.24    891.68 o 
   1   2   8     9241.29     9681.41    616.00 o 
   2   2   8      366.89      445.19     52.15 o 
   3   2   8    10633.37     9585.75    487.52 o 
   4   2   8     3534.61     3214.07    332.49 o 
   5   2   8     1289.39     1120.29     88.19 o 
 -13   3   8      782.36      811.72     52.48 o 
 -12   3   8     1881.14     1842.49     65.22 o 
 -11   3   8      394.19      386.44     37.67 o 
 -10   3   8     2225.95     2036.98     72.62 o 
  -9   3   8     4337.61     4282.20    110.20 o 
  -8   3   8      145.46      179.10     29.00 o 
  -7   3   8    12471.89    12316.28    276.55 o 
  -6   3   8     6848.64     6710.49    182.44 o 
  -5   3   8     2784.35     2836.17    133.33 o 
  -4   3   8     5691.56     5310.71    200.46 o 
  -3   3   8     9116.41     9463.79    141.54 o 
  -2   3   8     3832.62     3997.83     70.57 o 
  -1   3   8     8900.44     9265.12    276.83 o 
   0   3   8      399.43      479.72     32.30 o 
   1   3   8     1795.58     1988.84    313.75 o 
   2   3   8     4856.91     4762.96    395.37 o 
   3   3   8       24.64      -13.03     44.93 o 
   4   3   8     2294.89     2186.60     82.03 o 
   5   3   8     1681.57     1464.34     74.68 o 
   6   3   8      143.16      122.91     48.56 o 
 -13   4   8     1343.16     1353.56     63.61 o 
 -12   4   8      759.57      909.90     71.21 o 
 -11   4   8     5762.54     5742.27    115.00 o 
 -10   4   8     3240.72     3340.46    113.86 o 
  -9   4   8     2434.53     2552.31     76.27 o 
  -8   4   8     8695.44     9163.60    455.57 o 
  -7   4   8      516.48      614.39     54.20 o 
  -6   4   8     6693.65     6691.81    176.98 o 
  -5   4   8    13107.37    12846.28    243.17 o 
  -4   4   8      786.31      825.83     55.00 o 
  -3   4   8     9805.39     9441.37    144.62 o 
  -2   4   8    14633.82    14556.76    249.61 o 
  -1   4   8      405.03      467.05     31.11 o 
   0   4   8    11094.87    11781.99    608.58 o 
   1   4   8     2815.83     2757.11    260.14 o 
   2   4   8      226.63      286.72     41.23 o 
   3   4   8     7390.37     7067.92    343.29 o 
   4   4   8     2344.89     2150.78    105.82 o 
   5   4   8      814.25      648.10     88.42 o 
 -13   5   8     2414.39     2554.54     95.21 o 
 -12   5   8     4066.70     4151.06     99.26 o 
 -11   5   8       14.30       -3.18     31.79 o 
 -10   5   8     4997.68     5131.67    132.38 o 
  -9   5   8     7218.44     7414.67    151.96 o 
  -8   5   8       46.59       80.15     69.58 o 
  -7   5   8    15727.13    15866.71    344.80 o 
  -6   5   8    10828.21    10920.89    238.70 o 
  -5   5   8     3168.74     3222.62     75.65 o 
  -3   5   8     4774.08     4714.72    105.86 o 
  -2   5   8     5140.75     5096.51    110.63 o 
  -1   5   8    14155.31    14011.03    605.62 o 
   0   5   8     2297.20     2137.86    180.67 o 
   1   5   8     6947.11     6866.69    613.49 o 
   2   5   8     5973.99     5705.23    435.23 o 
   3   5   8      254.19      270.03     45.16 o 
   4   5   8     5229.52     4936.83    251.21 o 
   5   5   8     3327.81     3138.00    168.05 o 
 -12   6   8      206.03      228.61     48.66 o 
 -11   6   8     1269.24     1230.73     83.13 o 
 -10   6   8       33.57      -16.53     68.55 o 
  -9   6   8     1089.12     1055.66     71.78 o 
  -8   6   8     4559.09     4635.67    144.73 o 
  -7   6   8      357.83      489.96     50.46 o 
  -6   6   8     3300.80     3367.79     80.34 o 
  -5   6   8     2596.23     2444.92     83.29 o 
  -4   6   8       21.53       12.54     24.40 o 
  -3   6   8     1526.29     1497.90     52.13 o 
  -2   6   8     1813.98     1886.87     74.46 o 
  -1   6   8       25.64       37.82     36.79 o 
   0   6   8     3756.83     4110.95    224.58 o 
   1   6   8      824.38      801.94     50.34 o 
   2   6   8       67.86       72.40     37.59 o 
   3   6   8     1158.83     1174.25     98.88 o 
   4   6   8      583.82      497.71     61.74 o 
   5   6   8      374.23      287.78     53.49 o 
 -12   7   8     3798.12     3832.78    153.52 o 
 -11   7   8       23.01       22.00     54.51 o 
 -10   7   8     5538.82     5663.39    225.63 o 
  -9   7   8    13685.11    13702.88    318.28 o 
  -8   7   8     1745.58     1899.94    174.46 o 
  -7   7   8    11034.11    10996.91    258.59 o 
  -6   7   8    11555.35    11569.73    203.27 o 
  -5   7   8     1434.57     1422.88     52.55 o 
  -4   7   8    18469.34    18143.48    298.56 o 
  -3   7   8     5732.86     5470.82    173.93 o 
  -2   7   8     3218.68     3219.24     84.55 o 
  -1   7   8    13209.40    14073.78    352.47 o 
   0   7   8      955.63     1075.85     50.86 o 
   1   7   8     4699.94     5074.10    383.09 o 
   2   7   8     8748.88     8862.25    862.30 o 
   3   7   8      214.45      227.51     57.30 o 
   4   7   8     3916.46     3988.12    164.06 o 
   5   7   8     3877.84     3736.19    145.36 o 
 -12   8   8       16.27      -22.48     56.46 o 
 -11   8   8       61.50      118.46     95.03 o 
 -10   8   8        5.45        3.16     84.42 o 
  -9   8   8       27.67       40.45     48.79 o 
  -8   8   8      230.28      285.08     59.86 o 
  -7   8   8      454.03      462.43     36.98 o 
  -6   8   8        3.02       17.46     24.64 o 
  -5   8   8        3.31        8.82     26.57 o 
  -4   8   8       41.31       33.33     28.91 o 
  -3   8   8       89.23      146.69     33.38 o 
  -2   8   8      650.74      694.31     60.39 o 
  -1   8   8      280.58      319.51     36.86 o 
   0   8   8      124.83      155.83     36.77 o 
   1   8   8        1.11      -27.32     31.66 o 
   2   8   8        0.34      -48.77     47.02 o 
   3   8   8        4.95      -40.70     63.90 o 
   4   8   8        4.86     -108.33     95.51 o 
 -11   9   8       35.24       84.83     65.34 o 
 -10   9   8     5370.03     5306.27    172.48 o 
  -9   9   8     5870.05     5838.50    261.07 o 
  -8   9   8       73.63       34.47     47.60 o 
  -7   9   8     9001.23     9064.81    171.29 o 
  -6   9   8     4872.56     4585.98    103.68 o 
  -5   9   8     1535.74     1497.94     57.60 o 
  -4   9   8    15759.07    15279.90    368.02 o 
  -3   9   8     3190.90     3281.42     72.55 o 
  -2   9   8     2285.30     2360.49     74.71 o 
  -1   9   8    10289.41    10916.97    383.12 o 
   0   9   8     2494.54     2746.47     83.68 o 
   1   9   8     4060.18     4486.52    151.99 o 
   2   9   8     5177.07     5499.58    381.68 o 
   3   9   8      158.58      117.36     61.93 o 
   4   9   8     2922.79     3009.13    135.03 o 
 -10  10   8      182.15      207.81     72.31 o 
  -9  10   8       50.98      137.38     56.39 o 
  -8  10   8     1079.96     1061.87     75.68 o 
  -7  10   8        7.95      -16.80     35.50 o 
  -6  10   8     1028.04     1015.76     52.78 o 
  -5  10   8     1162.70     1146.34     63.70 o 
  -4  10   8        2.32       63.49     45.80 o 
  -3  10   8     1635.42     1715.85     63.16 o 
  -2  10   8      958.32     1012.67     44.74 o 
  -1  10   8       17.42       35.68     36.53 o 
   0  10   8     1388.31     1428.29     76.81 o 
   1  10   8      305.27      392.51     49.74 o 
   2  10   8       39.75      -35.92     54.49 o 
   3  10   8      884.41      862.34    156.12 o 
 -10  11   8     2139.74     2298.58    118.50 o 
  -9  11   8     2367.17     2337.05    115.12 o 
  -8  11   8      133.80      144.34     67.39 o 
  -7  11   8     4764.84     4727.71    152.38 o 
  -6  11   8     3505.75     3474.90     92.59 o 
  -5  11   8      560.49      508.02     63.37 o 
  -4  11   8     4227.13     4227.91    103.90 o 
  -3  11   8     1901.60     1951.15     75.13 o 
  -2  11   8     1872.70     1933.01     60.94 o 
  -1  11   8     6196.88     6542.75    219.70 o 
   0  11   8      247.32      328.94     46.38 o 
   1  11   8     1525.18     1655.07    103.49 o 
   2  11   8     4807.87     5094.55    567.09 o 
  -9  12   8      448.31      437.66     70.19 o 
  -8  12   8     2195.64     2154.55    109.59 o 
  -7  12   8      279.11      282.57     96.74 o 
  -6  12   8     2026.80     1987.22     92.84 o 
  -5  12   8     1199.45     1276.15     98.97 o 
  -4  12   8      132.20      142.49     37.68 o 
  -3  12   8     2385.89     2381.32     67.28 o 
  -2  12   8     1953.19     1864.70     70.38 o 
  -1  12   8      196.62      287.17     44.24 o 
   0  12   8     2564.97     2851.59    167.27 o 
   1  12   8      405.59      486.29     56.39 o 
  -7  13   8     1486.13     1523.94     94.75 o 
  -6  13   8      270.15      211.33     41.45 o 
  -5  13   8      175.52      105.78     41.41 o 
  -4  13   8     2165.68     2241.41     80.41 o 
  -3  13   8      986.39      916.18     57.67 o 
  -2  13   8      833.31      800.52     95.57 o 
  -1  13   8     2259.78     2234.22    154.27 o 
   0  13   8      142.59      197.33     57.42 o 
  -5  14   8     2405.41     2588.64     92.59 o 
  -4  14   8       14.14       32.99     40.75 o 
  -3  14   8     1974.35     2039.48     80.63 o 
 -13   1   9     2556.64     2618.33     79.84 o 
 -12   1   9      571.63      635.84     44.33 o 
 -11   1   9    11175.07    11236.64    184.65 o 
 -10   1   9     4552.15     4385.52     94.06 o 
  -9   1   9     6125.03     6116.72    266.82 o 
  -8   1   9    14907.26    14114.32    284.87 o 
  -7   1   9     5512.52     5424.91    285.44 o 
  -6   1   9    12318.26    12848.97    454.41 o 
  -5   1   9    23945.93    24382.63    564.97 o 
  -4   1   9      514.31      664.52     41.75 o 
  -3   1   9    19939.55    21096.28    291.89 o 
  -1   1   9      241.49      273.42     28.04 o 
   0   1   9    22170.86    24484.23   1230.23 o 
   1   1   9    19136.73    19544.13    413.06 o 
   2   1   9     1548.67     1517.12    111.93 o 
   3   1   9    15587.42    15015.77    375.53 o 
   4   1   9     3424.13     3187.64    132.82 o 
   5   1   9     2239.05     1786.22    111.87 o 
 -13   2   9      380.89      423.23     45.00 o 
 -12   2   9     1664.65     1599.32     62.20 o 
 -11   2   9        1.05      -21.66     29.06 o 
 -10   2   9     1225.65     1168.88     55.55 o 
  -9   2   9     2462.84     2323.17     99.54 o 
  -8   2   9       57.10       36.51     40.84 o 
  -7   2   9     4202.12     4007.11    264.08 o 
  -6   2   9     2035.99     1983.94     56.85 o 
  -5   2   9     1087.92     1145.44     63.01 o 
  -4   2   9      553.83      557.75     39.50 o 
  -3   2   9     3758.94     3980.24     71.51 o 
  -2   2   9      493.95      522.57     26.70 o 
   0   2   9      497.00      627.41     52.67 o 
   1   2   9      567.51      665.14     60.06 o 
   2   2   9     1719.90     1752.97    201.89 o 
   3   2   9        4.47       -4.54     45.66 o 
   4   2   9      666.29      623.46    157.83 o 
   5   2   9      546.74      458.65     77.12 o 
 -13   3   9     1408.82     1431.43     62.85 o 
 -12   3   9      635.73      769.82     49.47 o 
 -11   3   9     5650.26     5871.46    115.70 o 
 -10   3   9     3804.22     3809.20    170.00 o 
  -9   3   9     2138.76     2315.00    131.77 o 
  -8   3   9    13909.20    14200.29    318.10 o 
  -7   3   9     1316.05     1461.99     76.19 o 
  -6   3   9     7063.38     6714.44    224.72 o 
  -5   3   9    15620.44    15268.00    539.06 o 
  -4   3   9     2482.79     2460.41     65.45 o 
  -3   3   9    16763.75    17624.07    279.87 o 
  -2   3   9    14321.66    14694.68    373.25 o 
  -1   3   9      247.46      305.83     33.87 o 
   0   3   9    12752.05    13132.37    873.79 o 
   1   3   9    10013.36    10039.78   1122.06 o 
   2   3   9      894.70      860.65     69.44 o 
   3   3   9     9170.03     8639.42    878.92 o 
   4   3   9     1826.38     1755.26    118.52 o 
   5   3   9      989.33      803.39     63.35 o 
 -13   4   9      793.35      889.95     56.90 o 
 -12   4   9     5698.37     5657.82    212.15 o 
 -11   4   9      190.37      228.71     42.58 o 
 -10   4   9     3461.25     3458.07    160.80 o 
  -9   4   9     5227.08     5543.62    195.80 o 
  -8   4   9        5.68       26.28     46.04 o 
  -7   4   9    13617.21    13902.26    310.29 o 
  -6   4   9     8932.70     8850.90    214.76 o 
  -5   4   9     2664.22     2416.00    137.26 o 
  -4   4   9    10796.18    10257.67    186.38 o 
  -3   4   9     4473.26     4496.19     72.15 o 
  -2   4   9      895.98      868.85     30.64 o 
  -1   4   9     6385.88     6526.96    310.86 o 
   0   4   9     3156.99     2859.05    206.96 o 
   1   4   9     2151.67     2062.84    122.23 o 
   2   4   9     5128.40     4884.53    434.71 o 
   3   4   9       46.48       23.88     53.52 o 
   4   4   9     1852.62     1690.93     79.36 o 
   5   4   9     1108.77     1034.40     67.68 o 
 -13   5   9     1098.80     1292.72     74.15 o 
 -12   5   9      545.93      592.09    164.61 o 
 -11   5   9     1871.37     2004.42    103.40 o 
 -10   5   9     1544.26     1600.79    134.64 o 
  -9   5   9      522.03      625.14     75.87 o 
  -8   5   9     3874.24     4076.14    132.97 o 
  -7   5   9     2505.93     2656.42    101.39 o 
  -6   5   9     1425.65     1489.35     59.32 o 
  -5   5   9     8806.19     8732.40    230.24 o 
  -4   5   9      279.24      296.17     23.83 o 
  -3   5   9     2431.62     2396.71     53.21 o 
  -2   5   9     5427.59     5466.27    158.59 o 
  -1   5   9       17.25       -0.97     23.75 o 
   0   5   9     5799.78     5594.36    436.09 o 
   1   5   9     2033.47     1989.49    211.82 o 
   2   5   9      329.51      327.02     45.90 o 
   3   5   9     3430.44     3314.95    191.35 o 
   4   5   9      434.77      387.87     57.14 o 
 -12   6   9     4099.68     4346.40    206.95 o 
 -11   6   9       51.84       61.84     49.64 o 
 -10   6   9     5626.70     5958.21    236.17 o 
  -9   6   9    11873.55    12142.46    290.95 o 
  -8   6   9      613.39      697.49     65.43 o 
  -7   6   9    10750.51    10880.00    259.35 o 
  -6   6   9    12716.78    12509.33    219.05 o 
  -5   6   9     1819.30     1847.08     81.91 o 
  -4   6   9    16501.38    15828.54    498.77 o 
  -3   6   9     3246.22     3207.73    114.41 o 
  -2   6   9     3721.96     3856.00    126.13 o 
  -1   6   9    10939.49    11583.94    369.11 o 
   0   6   9     2647.08     2794.81    180.68 o 
   1   6   9     3800.17     3792.72    421.09 o 
   2   6   9     6953.40     6723.85    880.97 o 
   3   6   9       30.80       86.18     56.02 o 
   4   6   9     2438.60     2268.92    114.20 o 
 -12   7   9       28.78       28.92     60.79 o 
 -11   7   9      230.54      267.65     61.23 o 
 -10   7   9       52.32       56.96     52.15 o 
  -9   7   9       11.15       83.70     51.07 o 
  -8   7   9      865.62     1025.63     73.89 o 
  -7   7   9      545.94      566.69     61.64 o 
  -6   7   9      218.26      265.58     52.83 o 
  -5   7   9     1012.47     1055.50     68.50 o 
  -4   7   9      887.14      871.34     45.77 o 
  -3   7   9      486.74      502.76     32.61 o 
  -2   7   9     2073.45     2150.69     66.71 o 
  -1   7   9       22.07       30.77     31.88 o 
   0   7   9      558.33      599.73     45.19 o 
   1   7   9      285.07      275.95     56.25 o 
   2   7   9        4.71        8.25     51.54 o 
   3   7   9      174.03      202.37     61.58 o 
   4   7   9       15.45      -22.15     57.20 o 
 -12   8   9     3873.72     4129.70    155.57 o 
 -11   8   9       94.17       89.07     58.60 o 
 -10   8   9     5286.74     5192.07    169.91 o 
  -9   8   9     7891.23     8098.37    221.17 o 
  -8   8   9      833.82      779.87     69.27 o 
  -7   8   9    10522.27    10695.16    196.48 o 
  -6   8   9     8696.05     8483.86    162.72 o 
  -5   8   9     2054.86     1910.61     64.09 o 
  -4   8   9    21603.15    20963.18    345.95 o 
  -3   8   9     3335.79     3449.67    107.02 o 
  -2   8   9     2478.58     2578.23     81.12 o 
  -1   8   9    11476.45    12067.19    284.65 o 
   0   8   9     1120.06     1237.13     64.97 o 
   1   8   9     3270.75     3489.21    559.42 o 
   2   8   9     6055.47     6095.62    841.43 o 
   3   8   9      145.22      176.87     63.45 o 
 -11   9   9      130.20       50.24     59.28 o 
 -10   9   9       67.41       13.90     51.02 o 
  -9   9   9       72.68       73.58     61.16 o 
  -8   9   9      257.55      237.12     56.32 o 
  -7   9   9       31.58       -2.62     45.57 o 
  -6   9   9      579.85      606.27     42.83 o 
  -5   9   9       77.81       90.30     30.44 o 
  -4   9   9       99.32      108.28     42.59 o 
  -3   9   9      411.62      451.69     35.68 o 
  -2   9   9       44.26       94.40     32.65 o 
  -1   9   9       36.43       92.05     38.63 o 
   0   9   9        8.41       22.59     37.60 o 
   1   9   9      243.48      228.09     62.57 o 
   2   9   9        1.08      -17.73     55.55 o 
   3   9   9      131.30      128.06     67.25 o 
 -10  10   9     4212.53     4105.71    156.09 o 
  -9  10   9     3072.14     3104.08    130.39 o 
  -8  10   9       28.69       -9.54     50.19 o 
  -7  10   9     5397.11     5715.68    294.32 o 
  -6  10   9     4584.54     4572.24    109.21 o 
  -5  10   9     1021.93     1057.46     54.31 o 
  -4  10   9    10207.18    10126.58    194.80 o 
  -3  10   9     1016.46     1076.70     46.88 o 
  -2  10   9     2377.73     2564.83     91.14 o 
  -1  10   9     6835.66     7406.10    170.50 o 
   0  10   9      408.95      450.94     48.99 o 
   1  10   9     2296.13     2520.33    258.67 o 
   2  10   9     3555.99     3693.97    370.19 o 
  -9  11   9      282.13      306.78     65.63 o 
  -8  11   9     1998.36     1969.82    105.88 o 
  -7  11   9      237.81      282.27     59.02 o 
  -6  11   9      878.86      839.32     51.58 o 
  -5  11   9     1009.39     1013.41     57.88 o 
  -4  11   9       36.99       73.50     29.50 o 
  -3  11   9     1152.59     1180.43     51.35 o 
  -2  11   9      540.93      562.34     49.13 o 
  -1  11   9        4.61      -50.61     39.87 o 
   0  11   9     1279.48     1336.25     68.46 o 
   1  11   9      177.53      256.97     67.38 o 
  -8  12   9       29.06      -41.64     54.78 o 
  -7  12   9     2755.00     2788.57    122.42 o 
  -6  12   9      895.98     1006.20     75.52 o 
  -5  12   9      124.46       82.14     37.20 o 
  -4  12   9     2921.71     3036.79     77.79 o 
  -3  12   9      912.87      898.56     63.18 o 
  -2  12   9     1574.03     1586.57     69.77 o 
  -1  12   9     2239.50     2433.25     94.33 o 
   0  12   9       47.39       81.05     48.15 o 
  -7  13   9      683.77      606.14     74.67 o 
  -6  13   9     2475.24     2419.33     84.13 o 
  -5  13   9     1882.42     1923.21     77.17 o 
  -4  13   9       51.84       46.43     35.42 o 
  -3  13   9     1371.28     1292.96     77.75 o 
  -2  13   9     1381.29     1437.72     84.18 o 
 -13   0  10     4854.51     4889.98    128.47 o 
 -12   0  10      138.63      189.00     54.16 o 
 -11   0  10    11793.50    11548.76    390.24 o 
 -10   0  10     8940.79     8613.24    315.66 o 
  -9   0  10     4546.44     3945.05    187.73 o 
  -8   0  10    19327.14    17331.56    529.39 o 
  -7   0  10     5098.88     4977.97    202.10 o 
  -6   0  10     8816.54     8910.29    295.00 o 
  -5   0  10    17101.10    16503.88    477.67 o 
  -4   0  10     1185.15     1304.94     80.04 o 
  -3   0  10    12561.99    12894.90    265.69 o 
  -1   0  10      188.04      244.92     58.70 o 
   0   0  10    15115.15    16271.00    498.19 o 
   1   0  10     5023.91     5040.23    213.32 o 
   2   0  10     2011.65     1970.88    141.48 o 
   3   0  10     5444.22     5676.89    252.72 o 
   4   0  10     3953.78     3896.47    217.83 o 
 -13   1  10      190.61      189.62     39.88 o 
 -12   1  10      443.30      487.04     41.57 o 
 -11   1  10       93.45       29.26     50.84 o 
 -10   1  10      241.85      219.44     53.36 o 
  -9   1  10      477.52      382.12     51.69 o 
  -8   1  10      114.09      132.73     44.41 o 
  -7   1  10     1535.54     1516.74    115.69 o 
  -6   1  10       88.06       90.33     35.80 o 
  -5   1  10      431.35      426.78     40.79 o 
  -4   1  10     1525.34     1609.38     50.32 o 
  -3   1  10     1526.70     1524.72    111.09 o 
  -2   1  10       13.15       12.20     25.83 o 
  -1   1  10      126.83      178.72     39.76 o 
   0   1  10      254.76      268.78     48.52 o 
   1   1  10      457.23      471.64     73.55 o 
   2   1  10      576.60      510.83     65.07 o 
   3   1  10       44.07      -30.23     56.50 o 
   4   1  10        9.13       -0.51     72.52 o 
 -13   2  10     2397.43     2462.96     76.91 o 
 -12   2  10      293.44      311.92     50.03 o 
 -11   2  10    10382.79    10008.38    252.24 o 
 -10   2  10     6034.71     5783.41    391.19 o 
  -9   2  10     2754.75     2917.51    114.47 o 
  -8   2  10    20793.36    19505.48   1456.06 o 
  -7   2  10     3792.25     3734.45    197.03 o 
  -6   2  10     8185.63     7967.02    149.44 o 
  -5   2  10    15013.38    15190.53    316.60 o 
  -4   2  10     1115.10     1129.22     42.71 o 
  -3   2  10    10512.79    10446.33    178.20 o 
  -2   2  10    17849.98    18904.10    396.53 o 
  -1   2  10      427.98      445.31     53.02 o 
   0   2  10    13701.47    14392.11    957.66 o 
   1   2  10     6253.80     6749.32    608.20 o 
   2   2  10      872.16      760.58     70.87 o 
   3   2  10     5339.87     4996.10    350.14 o 
   4   2  10     2260.39     2101.43    174.11 o 
 -13   3  10      316.02      366.45     51.28 o 
 -12   3  10     3382.12     3331.29    169.39 o 
 -11   3  10       88.33       92.32     57.40 o 
 -10   3  10     3801.89     3776.17    333.79 o 
  -9   3  10     4531.57     4543.40    270.78 o 
  -8   3  10      330.56      347.68     50.07 o 
  -7   3  10     9993.49     9710.86    883.30 o 
  -6   3  10     3030.39     3002.96     80.04 o 
  -5   3  10     1053.28     1007.85     49.24 o 
  -4   3  10     4962.79     4967.39     88.34 o 
  -3   3  10     3370.19     3403.86     67.26 o 
  -2   3  10      971.53     1028.76     45.54 o 
  -1   3  10     7737.12     8162.14    194.01 o 
   0   3  10     2503.15     2726.54    212.43 o 
   1   3  10     1361.21     1466.55    120.61 o 
   2   3  10     2969.49     2835.10    366.29 o 
   3   3  10      334.43      274.72     50.40 o 
   4   3  10      426.55      365.82     56.89 o 
 -13   4  10     2499.03     2414.49     92.00 o 
 -12   4  10      925.13     1012.29     61.21 o 
 -11   4  10     3415.46     3647.30    166.11 o 
 -10   4  10     3437.96     3619.22    166.79 o 
  -9   4  10     1018.25     1064.42     74.24 o 
  -8   4  10     9762.79    10057.29    247.55 o 
  -7   4  10     1332.46     1263.06     75.14 o 
  -6   4  10     6682.46     6141.05    298.72 o 
  -5   4  10    12620.73    12332.31    218.71 o 
  -4   4  10     1663.15     1674.56     54.80 o 
  -3   4  10     7833.24     7672.79    137.72 o 
  -2   4  10     9798.33     9554.04    425.15 o 
  -1   4  10       16.26       -2.19     38.99 o 
   0   4  10     6942.10     6411.90    613.79 o 
   1   4  10     2723.00     2769.87    305.39 o 
   2   4  10      413.80      464.55     51.35 o 
   3   4  10     3814.91     3652.60    181.82 o 
   4   4  10      875.55      744.86     65.70 o 
 -13   5  10      979.61     1028.68    123.01 o 
 -12   5  10     5692.13     5747.16    332.90 o 
 -11   5  10       14.25      -72.42     60.68 o 
 -10   5  10     4679.70     4833.05    181.30 o 
  -9   5  10     6601.22     7115.80    246.43 o 
  -8   5  10      586.16      622.49     63.83 o 
  -7   5  10    13189.20    12952.31    495.87 o 
  -6   5  10     4211.80     4103.70    163.82 o 
  -5   5  10     1173.45     1128.85     50.44 o 
  -4   5  10    11928.31    11574.13    270.70 o 
  -3   5  10     6473.68     6372.60    111.17 o 
  -2   5  10     1221.04     1265.99     66.20 o 
  -1   5  10    12240.31    11318.30    675.94 o 
   0   5  10     2289.30     2045.48    191.19 o 
   1   5  10     1675.46     1610.26    113.83 o 
   2   5  10     5009.21     4677.18    408.12 o 
   3   5  10       73.15      102.14     47.75 o 
 -12   6  10      321.18      405.56     70.25 o 
 -11   6  10     1178.17     1192.21     87.71 o 
 -10   6  10      168.37      289.29     71.08 o 
  -9   6  10      727.60      919.11     76.25 o 
  -8   6  10     2846.78     3111.63    121.06 o 
  -7   6  10     2336.06     2427.44    102.89 o 
  -6   6  10     1389.55     1359.40     58.18 o 
  -5   6  10     4221.32     3999.93    152.55 o 
  -4   6  10       65.49       48.18     41.63 o 
  -3   6  10     3194.09     3321.86     74.22 o 
  -2   6  10     3510.11     3689.32     91.64 o 
  -1   6  10      150.75      143.13     36.93 o 
   0   6  10     1862.53     1895.29    241.02 o 
   1   6  10     1317.81     1448.38    168.98 o 
   2   6  10        6.24       15.16     53.13 o 
   3   6  10     1250.75     1047.76    165.77 o 
 -12   7  10     3470.21     3734.69    232.20 o 
 -11   7  10      195.96      140.13     60.10 o 
 -10   7  10     5226.00     5009.47    166.97 o 
  -9   7  10     9145.16     8937.88    373.54 o 
  -8   7  10      320.29      365.58     58.34 o 
  -7   7  10     8678.16     8612.18    223.35 o 
  -6   7  10     6272.41     6056.75    128.67 o 
  -5   7  10     1077.76     1038.94     51.46 o 
  -4   7  10     8745.11     8878.74    228.64 o 
  -3   7  10     4904.43     5010.72    115.28 o 
  -2   7  10     1120.38     1081.18     58.87 o 
  -1   7  10    12563.64    13320.52    328.19 o 
   0   7  10     1076.92     1164.91     77.88 o 
   1   7  10     3061.59     3122.56    354.87 o 
   2   7  10     5299.28     5249.51    781.98 o 
   3   7  10      202.41       82.44     75.26 o 
 -11   8  10        5.33       37.88     58.49 o 
 -10   8  10       15.91        0.58     72.45 o 
  -9   8  10        8.24       70.51     73.13 o 
  -8   8  10        4.19       51.46     70.74 o 
  -7   8  10        1.36      107.15     48.97 o 
  -6   8  10      282.27      291.68     37.22 o 
  -5   8  10      877.03      869.44     49.04 o 
  -4   8  10        4.08      -11.97     31.03 o 
  -3   8  10      804.29      902.39     47.84 o 
  -2   8  10        0.73       14.65     33.57 o 
  -1   8  10      317.01      338.75     43.64 o 
   0   8  10       90.36      107.66     47.52 o 
   1   8  10        1.30      -55.96     51.72 o 
   2   8  10        0.93       -5.60     60.16 o 
 -11   9  10      234.70      267.05     68.67 o 
 -10   9  10     3115.87     3332.23    137.86 o 
  -9   9  10     4221.14     4591.32    162.07 o 
  -8   9  10       61.33       84.84     47.80 o 
  -7   9  10     6608.81     6301.47    219.68 o 
  -6   9  10     4052.11     3865.86     99.52 o 
  -5   9  10      555.20      578.91     44.07 o 
  -4   9  10     8885.06     8633.96    205.40 o 
  -3   9  10     2555.17     2617.28     78.22 o 
  -2   9  10      483.18      586.01     49.32 o 
  -1   9  10     9423.10     9839.64    438.84 o 
   0   9  10      445.19      482.13     65.26 o 
   1   9  10     1718.79     1884.11    232.88 o 
 -10  10  10      359.48      406.65     74.22 o 
  -9  10  10      210.77      168.44     58.86 o 
  -8  10  10      801.28      771.09     71.90 o 
  -7  10  10        6.74       40.44     51.60 o 
  -6  10  10      255.51      271.50     41.39 o 
  -5  10  10      452.37      346.91     42.74 o 
  -4  10  10      146.84      112.56     32.91 o 
  -3  10  10      410.94      401.64     67.55 o 
  -2  10  10     1099.37     1202.44     71.95 o 
  -1  10  10       38.53       47.83     41.82 o 
   0  10  10      563.53      631.55     71.60 o 
   1  10  10      198.46      191.12     64.79 o 
  -9  11  10     2577.51     2806.16    150.03 o 
  -8  11  10       25.67       23.26     57.75 o 
  -7  11  10     3303.30     3353.38    131.24 o 
  -6  11  10     2174.51     2262.49    117.11 o 
  -5  11  10       59.90       62.50     40.90 o 
  -4  11  10     3079.31     3197.33     80.90 o 
  -3  11  10     1098.10     1104.38     62.32 o 
  -2  11  10     1119.16     1139.00     60.95 o 
  -1  11  10     2667.12     3014.15     96.70 o 
   0  11  10      403.75      505.29     66.11 o 
  -8  12  10     1842.89     1875.22    133.54 o 
  -7  12  10      425.80      537.28    139.57 o 
  -6  12  10      839.31      853.92     57.95 o 
  -5  12  10     1523.18     1528.01     71.02 o 
  -4  12  10       93.39       30.72     38.58 o 
  -3  12  10      762.00      862.00     56.63 o 
  -2  12  10     1562.44     1638.12     80.60 o 
 -13   1  11     4774.89     4582.69    158.06 o 
 -12   1  11      729.01      706.84     71.83 o 
 -11   1  11    16198.33    15916.61    365.07 o 
 -10   1  11     5858.73     5523.89    170.06 o 
  -9   1  11     5308.81     5033.01    533.36 o 
  -8   1  11    22268.45    21982.94   1396.06 o 
  -7   1  11     3458.32     3374.98    337.83 o 
  -6   1  11     6792.38     6999.14    173.08 o 
  -5   1  11    19578.86    19452.27    392.84 o 
  -4   1  11     1092.27     1141.04     39.19 o 
  -3   1  11    10601.79    11043.11    166.60 o 
  -2   1  11    13325.21    14778.99    316.52 o 
  -1   1  11       41.26      156.01     47.13 o 
   0   1  11     6176.28     6824.01    455.64 o 
   1   1  11     5177.06     5319.42    273.38 o 
   2   1  11      537.26      622.50     84.29 o 
   3   1  11     3053.62     3171.32    165.70 o 
 -13   2  11      226.14      258.85     63.52 o 
 -12   2  11     1000.49     1044.82     83.00 o 
 -11   2  11      131.06      135.83     52.20 o 
 -10   2  11      592.87      645.47    111.17 o 
  -9   2  11      685.68      636.43     62.06 o 
  -8   2  11       10.69       30.32     45.19 o 
  -7   2  11     1957.80     1857.72     61.68 o 
  -6   2  11     1463.95     1464.55     73.55 o 
  -5   2  11       61.18       88.08     35.38 o 
  -4   2  11     5067.94     5156.28     91.32 o 
  -3   2  11      438.59      498.89     35.70 o 
  -2   2  11     1611.00     1797.99     75.69 o 
  -1   2  11      803.09      881.76     64.19 o 
   0   2  11      659.49      665.31     74.78 o 
   1   2  11      841.66      811.52     72.84 o 
   2   2  11     1410.91     1409.66     92.50 o 
   3   2  11       40.38       20.19     63.57 o 
 -13   3  11     3795.31     3949.18    148.44 o 
 -12   3  11      498.45      473.90     69.32 o 
 -11   3  11     8719.09     8336.78    511.26 o 
 -10   3  11     3279.15     3105.14    218.52 o 
  -9   3  11     3749.45     3681.35    370.33 o 
  -8   3  11    11746.16    10951.27    812.22 o 
  -7   3  11     1271.15     1344.47     54.84 o 
  -6   3  11     6359.39     6220.47    171.18 o 
  -5   3  11    14901.94    14607.06    213.79 o 
  -4   3  11      133.96      168.10     22.55 o 
  -3   3  11     5404.41     5697.98    115.27 o 
  -2   3  11     6483.31     6816.48    454.89 o 
  -1   3  11       11.68        7.29     41.87 o 
   0   3  11     5900.71     5897.94    394.48 o 
   1   3  11     4350.04     4473.35    498.26 o 
   2   3  11      119.78      189.70     71.97 o 
   3   3  11     2869.21     2647.82    151.76 o 
 -13   4  11      307.72      349.51     70.87 o 
 -12   4  11     3529.67     3704.85    292.40 o 
 -11   4  11       89.97      108.24     57.41 o 
 -10   4  11     2588.46     2730.66    197.85 o 
  -9   4  11     3718.42     3827.84    138.20 o 
  -8   4  11       11.55       64.80     47.69 o 
  -7   4  11     4376.38     4012.47    164.47 o 
  -6   4  11     2624.69     2576.08     74.10 o 
  -5   4  11       21.08       92.29     24.06 o 
  -4   4  11    15752.78    15465.24    267.89 o 
  -3   4  11     2753.06     2822.22    154.03 o 
  -2   4  11     2400.51     2302.12    108.46 o 
  -1   4  11     7273.42     7085.98    397.43 o 
   0   4  11      705.37      731.90     53.73 o 
   1   4  11      997.76      939.07     61.82 o 
   2   4  11     3148.60     2896.55    284.75 o 
   3   4  11      204.77      172.29     51.97 o 
 -13   5  11     1740.14     1757.48    107.81 o 
 -12   5  11      282.99      231.48     66.55 o 
 -11   5  11     3069.21     3122.31    318.67 o 
 -10   5  11     1668.52     1765.96    186.91 o 
  -9   5  11     1804.60     1837.55     99.72 o 
  -8   5  11     4203.13     4248.18    142.72 o 
  -7   5  11      302.77      257.39     75.75 o 
  -6   5  11     2640.75     2636.64     75.40 o 
  -5   5  11     2472.38     2439.50     72.56 o 
  -4   5  11       57.04       44.42     25.15 o 
  -3   5  11     2780.58     2820.92    149.08 o 
  -2   5  11     2518.78     2699.32    149.04 o 
  -1   5  11      103.71       70.14     46.62 o 
   0   5  11     1183.72     1105.49    231.79 o 
   1   5  11     1429.40     1462.93    114.12 o 
   2   5  11       68.53      -30.07     54.56 o 
 -12   6  11     4506.74     4461.28    524.12 o 
 -11   6  11      458.14      503.26     72.23 o 
 -10   6  11     6089.22     6597.02    488.82 o 
  -9   6  11     4728.13     4920.46    163.43 o 
  -8   6  11       79.44      149.02     45.77 o 
  -7   6  11     6751.42     6619.18    138.26 o 
  -6   6  11     8439.81     8044.04    320.28 o 
  -5   6  11      282.82      259.79     35.87 o 
  -4   6  11    11683.35    11896.72    207.78 o 
  -3   6  11     4871.14     4978.42    149.98 o 
  -2   6  11     1957.26     2086.67     74.46 o 
  -1   6  11     8666.14     8414.97    802.91 o 
   0   6  11     1048.30     1064.01     79.43 o 
   1   6  11     1334.50     1253.84    157.63 o 
   2   6  11     4767.27     4779.68    506.20 o 
 -12   7  11        4.54       13.04     62.57 o 
 -11   7  11      186.14      134.18     63.71 o 
 -10   7  11      362.42      396.84     69.08 o 
  -9   7  11      765.86      677.37    145.38 o 
  -8   7  11      295.92      286.42     59.28 o 
  -7   7  11       29.62       39.37     47.49 o 
  -6   7  11      518.60      553.60     43.73 o 
  -5   7  11      354.39      376.98     45.51 o 
  -4   7  11      200.80      264.70     34.38 o 
  -3   7  11     1008.15      978.24     53.19 o 
  -2   7  11       41.29       44.61     37.60 o 
  -1   7  11       54.21       26.29     49.51 o 
   0   7  11      315.24      264.92     60.68 o 
   1   7  11      266.06      271.78     64.09 o 
 -11   8  11      337.44      361.72     71.95 o 
 -10   8  11     3960.48     3808.69    324.22 o 
  -9   8  11     5188.39     5262.14    253.75 o 
  -8   8  11       14.19       80.50     72.45 o 
  -7   8  11     6846.92     6879.15    197.20 o 
  -6   8  11     8319.15     8191.86    165.34 o 
  -5   8  11      295.13      297.62     40.16 o 
  -4   8  11    11304.08    11514.16    302.64 o 
  -3   8  11     3221.70     3341.51    146.78 o 
  -2   8  11      440.87      529.67     48.31 o 
  -1   8  11    10220.04    10038.44    616.62 o 
   0   8  11     1129.25     1097.62    100.71 o 
   1   8  11     1394.80     1483.89    236.10 o 
 -11   9  11       43.70       49.87    109.05 o 
 -10   9  11       46.62       32.27     62.53 o 
  -9   9  11       63.84       88.81    120.00 o 
  -8   9  11       23.81       81.02     58.59 o 
  -7   9  11      124.68      147.42     57.02 o 
  -6   9  11       41.72       44.78     37.33 o 
  -5   9  11      209.34      175.74     40.43 o 
  -4   9  11       94.20      173.15     37.97 o 
  -3   9  11        7.11       -4.36     39.87 o 
  -2   9  11      878.97      966.39     57.07 o 
  -1   9  11       67.68       36.33     53.50 o 
   0   9  11       35.52       50.17     57.58 o 
 -10  10  11     2612.47     2761.78    131.65 o 
  -9  10  11     4136.45     3968.33    157.17 o 
  -8  10  11       44.37       34.14     60.11 o 
  -7  10  11     4649.68     4752.65    201.69 o 
  -6  10  11     3511.68     3452.22     98.31 o 
  -5  10  11       57.34       19.36     40.23 o 
  -4  10  11     5556.66     5766.22    157.42 o 
  -3  10  11     2961.96     2910.12     90.35 o 
  -2  10  11      874.73      943.62     60.01 o 
  -1  10  11     3911.02     4119.86    362.12 o 
  -8  11  11      816.86      789.37     98.86 o 
  -7  11  11      110.12      105.02     62.75 o 
  -6  11  11       26.26       17.69     41.67 o 
  -5  11  11     1547.81     1564.12     60.78 o 
  -4  11  11      117.21      119.02     45.02 o 
  -3  11  11      659.68      676.62     59.92 o 
  -2  11  11      674.44      767.62     58.68 o 
  -6  12  11     1545.65     1630.96     73.93 o 
  -5  12  11       38.81       94.25     43.15 o 
  -4  12  11     2343.08     2574.94     88.63 o 
 -13   0  12     3205.38     3340.13    194.02 o 
 -12   0  12      898.89      945.15     80.22 o 
 -11   0  12     9744.14     8442.20    325.24 o 
 -10   0  12     1883.59     1734.99    139.15 o 
  -9   0  12      837.91      977.39     74.56 o 
  -8   0  12    19712.79    20061.97    603.00 o 
  -7   0  12     3854.37     3856.25    172.68 o 
  -6   0  12     7599.22     7626.02    260.25 o 
  -5   0  12    16402.07    17077.90    350.96 o 
  -4   0  12     3321.53     3332.17    100.62 o 
  -3   0  12     5816.38     6217.23    228.23 o 
  -2   0  12    12137.07    12870.39    407.61 o 
  -1   0  12       79.90      105.49     68.82 o 
   0   0  12     6069.59     6347.76    259.02 o 
   1   0  12     3003.52     3096.44    181.71 o 
   2   0  12      431.44      417.88    106.45 o 
 -13   1  12      170.59       99.87     62.74 o 
 -12   1  12      231.13      315.79     66.02 o 
 -11   1  12       87.93      126.34     53.80 o 
 -10   1  12      372.47      328.74     60.42 o 
  -9   1  12      122.44      131.60     51.65 o 
  -8   1  12       16.07       32.86     45.62 o 
  -7   1  12      589.07      498.05     53.18 o 
  -6   1  12     1481.75     1376.43     70.05 o 
  -5   1  12       27.83       14.04     35.16 o 
  -4   1  12      296.80      327.88     28.98 o 
  -3   1  12      581.79      608.88     51.15 o 
  -2   1  12      136.42      135.38     44.84 o 
  -1   1  12       18.74      127.76    147.84 o 
   0   1  12       87.38       99.10     58.54 o 
   1   1  12      105.02      155.24     62.79 o 
   2   1  12      383.22      400.23     74.63 o 
 -13   2  12     3611.09     3499.66    207.71 o 
 -12   2  12      971.35      939.13    134.84 o 
 -11   2  12     7417.83     7186.22    258.95 o 
 -10   2  12     3038.99     3086.20    131.49 o 
  -9   2  12     1379.18     1408.26     86.74 o 
  -8   2  12    11358.68    11139.10    833.29 o 
  -7   2  12     3666.03     3679.54     91.51 o 
  -6   2  12     4116.57     4114.80    124.94 o 
  -5   2  12    15495.74    15615.97    264.39 o 
  -4   2  12       99.14      108.77     26.71 o 
  -3   2  12     6971.14     7177.90    215.03 o 
  -2   2  12    11236.74    12027.58    533.43 o 
  -1   2  12        9.29      152.90     48.84 o 
   0   2  12     5625.77     5744.16    475.55 o 
   1   2  12     4340.33     4286.08    397.42 o 
   2   2  12      141.29      135.41     66.44 o 
 -13   3  12      982.67      953.40     87.90 o 
 -12   3  12     2165.01     2135.16    114.74 o 
 -11   3  12      212.06       92.77     58.19 o 
 -10   3  12     1044.51     1087.46     80.92 o 
  -9   3  12     3805.10     3446.73    177.60 o 
  -8   3  12      156.88      212.37     51.70 o 
  -7   3  12     3594.44     3525.83    115.88 o 
  -6   3  12      515.56      503.77     40.42 o 
  -5   3  12      673.88      664.93     36.56 o 
  -4   3  12     8894.67     8791.99    182.62 o 
  -3   3  12      942.96      979.55     61.40 o 
  -2   3  12      888.35      943.62     62.68 o 
  -1   3  12     3924.81     3973.32    294.59 o 
   0   3  12     1203.57     1271.30     84.82 o 
   1   3  12      476.46      461.74    114.18 o 
   2   3  12     1515.64     1404.54     76.85 o 
 -13   4  12     1819.58     1924.59    115.50 o 
 -12   4  12       78.34       54.17     61.34 o 
 -11   4  12     4444.43     4582.27    459.95 o 
 -10   4  12     1638.25     1698.05     94.67 o 
  -9   4  12     1355.65     1310.86    115.14 o 
  -8   4  12     7201.94     6872.48    682.16 o 
  -7   4  12     2127.79     2005.97    111.05 o 
  -6   4  12     2766.42     2735.52    116.92 o 
  -5   4  12     8913.64     8439.22    185.47 o 
  -4   4  12      603.66      606.88     48.80 o 
  -3   4  12     1963.91     1962.56     68.58 o 
  -2   4  12     3873.12     3831.14    208.36 o 
  -1   4  12        3.94       19.60     39.66 o 
   0   4  12     2447.25     2316.61    168.63 o 
   1   4  12     1460.68     1521.79     76.30 o 
 -12   5  12     3101.78     3265.46    264.35 o 
 -11   5  12      773.02      828.39     82.56 o 
 -10   5  12     3916.55     4062.04    152.24 o 
  -9   5  12     4834.86     4894.82    162.90 o 
  -8   5  12       41.64       24.72     42.20 o 
  -7   5  12     6699.92     6505.51    140.74 o 
  -6   5  12     5256.51     4950.06    113.43 o 
  -5   5  12      170.09      184.39     48.20 o 
  -4   5  12     7410.27     7227.02    244.43 o 
  -3   5  12     4462.10     4386.45    205.89 o 
  -2   5  12      677.45      591.93     90.65 o 
  -1   5  12     6004.78     5720.35    842.87 o 
   0   5  12      530.41      556.02    144.56 o 
   1   5  12      959.09     1001.06     85.72 o 
 -12   6  12      100.53       80.40     60.40 o 
 -11   6  12      877.32     1112.94     93.27 o 
 -10   6  12     2349.89     2534.66    263.67 o 
  -9   6  12      730.68      833.02    112.68 o 
  -8   6  12     1489.94     1619.54    126.91 o 
  -7   6  12      192.09      243.09     95.99 o 
  -6   6  12      535.37      495.12     43.40 o 
  -5   6  12      920.71      945.87     55.28 o 
  -4   6  12       76.14       76.42     35.46 o 
  -3   6  12     1127.55     1143.30     57.27 o 
  -2   6  12     1589.19     1692.90     93.86 o 
  -1   6  12       18.26        2.08     97.70 o 
   0   6  12      311.55      206.39     62.26 o 
   1   6  12      781.04      772.38    169.39 o 
 -11   7  12      565.07      604.80     80.45 o 
 -10   7  12     5364.80     5930.93    497.99 o 
  -9   7  12     3927.26     4015.40    150.88 o 
  -8   7  12      348.45      343.93     62.03 o 
  -7   7  12     7075.51     6495.43    251.22 o 
  -6   7  12     5424.19     5030.46    231.73 o 
  -5   7  12      759.98      762.23     42.90 o 
  -4   7  12     7861.32     8062.99    160.99 o 
  -3   7  12     2000.82     2161.82     76.59 o 
  -2   7  12      606.37      660.05     99.27 o 
  -1   7  12     8169.16     7850.99    746.74 o 
   0   7  12     1171.09     1336.98    288.64 o 
 -11   8  12       32.42      -54.74     71.22 o 
 -10   8  12        2.30      -10.71     74.37 o 
  -9   8  12       16.55      -16.90     59.28 o 
  -8   8  12       27.68      -19.58     52.69 o 
  -7   8  12      115.94      128.58     56.83 o 
  -6   8  12       13.95       45.03     37.91 o 
  -5   8  12       14.22        9.05     34.21 o 
  -4   8  12        5.88       19.15     34.78 o 
  -3   8  12      117.59       22.69     39.02 o 
  -2   8  12       98.70       74.86    133.75 o 
  -1   8  12       54.81        7.33     56.26 o 
   0   8  12       14.87        1.20     59.79 o 
 -10   9  12     2128.74     2472.98    242.46 o 
  -9   9  12     4145.35     4228.98    296.10 o 
  -8   9  12       14.92      139.07     84.35 o 
  -7   9  12     6389.82     6380.96    195.93 o 
  -6   9  12     4031.86     3909.62    106.91 o 
  -5   9  12      594.24      547.45     47.56 o 
  -4   9  12     4024.94     4141.45    162.08 o 
  -3   9  12     2920.16     3099.67     95.15 o 
  -2   9  12      605.60      650.04     74.49 o 
  -1   9  12     4755.10     4900.33    529.87 o 
  -9  10  12       29.22       17.32     63.08 o 
  -8  10  12      777.60      824.94     85.48 o 
  -7  10  12      109.70      140.46    135.19 o 
  -6  10  12       54.31       73.43     44.68 o 
  -5  10  12     1454.27     1417.16     66.14 o 
  -4  10  12       48.91        9.86     40.02 o 
  -3  10  12      142.13      164.73     46.17 o 
  -2  10  12      454.88      548.82     83.53 o 
  -7  11  12     2827.97     2818.42    134.74 o 
  -6  11  12     1375.19     1421.42     74.03 o 
  -5  11  12       89.93       67.12     43.29 o 
  -4  11  12     2282.15     2260.35    152.95 o 
 -13   1  13     3602.07     3592.83    273.66 o 
 -12   1  13      278.40      221.03     64.78 o 
 -11   1  13     7872.23     7432.93    214.89 o 
 -10   1  13     3188.95     2997.02    197.31 o 
  -9   1  13      542.37      573.06     65.44 o 
  -8   1  13    12853.54    12947.43    298.52 o 
  -7   1  13     4254.05     4131.42    106.32 o 
  -6   1  13     3439.57     3411.74    109.39 o 
  -5   1  13    13351.79    13508.89    236.88 o 
  -4   1  13     2020.73     1912.04     81.07 o 
  -3   1  13     4335.91     4728.89    138.06 o 
  -2   1  13     8455.34     9116.20    227.75 o 
  -1   1  13      360.39      374.71     62.64 o 
   0   1  13     3571.36     3804.59    145.67 o 
   1   1  13     3819.42     3689.57    217.83 o 
 -13   2  13      466.36      286.23     74.12 o 
 -12   2  13      722.23      703.52     82.00 o 
 -11   2  13      114.59        0.23     53.82 o 
 -10   2  13     1003.94      989.27     81.84 o 
  -9   2  13      904.84      782.02     71.83 o 
  -8   2  13       28.07       25.07     46.48 o 
  -7   2  13     1497.31     1494.87     61.85 o 
  -6   2  13      846.27      832.44     45.40 o 
  -5   2  13       23.69       28.63     27.50 o 
  -4   2  13     1941.72     1881.19     86.95 o 
  -3   2  13      306.36      350.28     53.19 o 
  -2   2  13      330.82      383.39     56.22 o 
  -1   2  13      825.75      854.02     76.28 o 
   0   2  13      309.84      294.51     65.88 o 
   1   2  13      167.08       44.98     69.68 o 
 -13   3  13     2243.25     2150.82    128.69 o 
 -12   3  13       59.16       49.33     52.32 o 
 -11   3  13     4494.76     4642.86    228.85 o 
 -10   3  13     2313.33     2132.65    111.96 o 
  -9   3  13     1090.34     1104.68    124.17 o 
  -8   3  13     7026.00     6894.08    337.56 o 
  -7   3  13     2416.08     2330.59     74.94 o 
  -6   3  13     1392.98     1413.17     49.52 o 
  -5   3  13    12138.64    11849.25    342.95 o 
  -4   3  13      574.50      658.89     84.12 o 
  -3   3  13     3597.90     3821.71    230.35 o 
  -2   3  13     5479.14     5347.44    168.92 o 
  -1   3  13      141.47      181.41     80.87 o 
   0   3  13     2996.37     3050.37    195.87 o 
 -12   4  13     1775.96     1759.10    110.34 o 
 -11   4  13      406.22      483.52     74.06 o 
 -10   4  13     1456.31     1477.04    133.96 o 
  -9   4  13     4400.78     4164.13    514.75 o 
  -8   4  13       24.72       24.68     48.01 o 
  -7   4  13     4467.39     4211.50    161.89 o 
  -6   4  13     1416.32     1379.70     64.97 o 
  -5   4  13        3.68       11.01     31.35 o 
  -4   4  13     6612.18     6628.06    312.14 o 
  -3   4  13     1454.59     1474.05     87.00 o 
  -2   4  13      782.79      836.12    156.67 o 
  -1   4  13     3076.84     2972.62    342.14 o 
   0   4  13      944.31      940.35    153.86 o 
 -12   5  13       11.48      -14.33     70.88 o 
 -11   5  13     1306.89     1382.24    100.95 o 
 -10   5  13     2068.35     2162.67    116.03 o 
  -9   5  13      668.42      556.87     69.70 o 
  -8   5  13     2918.27     3048.91    225.90 o 
  -7   5  13      882.51      861.58     68.28 o 
  -6   5  13      563.86      566.92     69.51 o 
  -5   5  13     3337.61     3178.19     89.35 o 
  -4   5  13      476.46      440.60     43.86 o 
  -3   5  13     1470.77     1504.13     84.84 o 
  -2   5  13     2603.47     2433.25    344.67 o 
  -1   5  13        3.53       29.87     55.96 o 
   0   5  13     1099.85     1023.07     96.60 o 
 -11   6  13     1228.19     1101.95     96.18 o 
 -10   6  13     4348.30     4259.01    160.17 o 
  -9   6  13     4155.18     4111.21    153.05 o 
  -8   6  13      312.84      253.70     91.20 o 
  -7   6  13     4522.69     4480.72    148.82 o 
  -6   6  13     6305.22     6053.70    134.34 o 
  -5   6  13      184.98      226.94     38.72 o 
  -4   6  13     6234.26     6246.64    142.23 o 
  -3   6  13     2142.47     2304.14    269.07 o 
  -2   6  13      528.69      485.14     66.75 o 
  -1   6  13     3745.74     3453.52    512.42 o 
 -11   7  13       53.84       41.21     64.72 o 
 -10   7  13      241.24      174.99     68.06 o 
  -9   7  13       11.48      -27.25     90.85 o 
  -8   7  13      297.90      285.93     61.04 o 
  -7   7  13        6.48       31.88     49.87 o 
  -6   7  13       81.14       73.84     39.17 o 
  -5   7  13      313.99      318.60     42.72 o 
  -4   7  13       48.40       61.28     41.18 o 
  -3   7  13      237.29      277.50     57.41 o 
  -2   7  13      653.40      697.38    114.46 o 
  -1   7  13       29.68       12.64     80.04 o 
 -10   8  13     2882.29     3092.92    254.98 o 
  -9   8  13     3594.25     3563.99    236.71 o 
  -8   8  13      244.16      235.84     65.70 o 
  -7   8  13     4909.81     4802.79    160.54 o 
  -6   8  13     4879.23     4672.61    139.16 o 
  -5   8  13      180.86      205.48     50.72 o 
  -4   8  13     5063.63     5152.97    124.80 o 
  -3   8  13     2463.11     2433.51    109.86 o 
  -2   8  13     1012.55      911.86     81.71 o 
  -9   9  13       82.90      160.47     68.37 o 
  -8   9  13      165.11      146.70     73.00 o 
  -7   9  13       19.82      -53.95     53.06 o 
  -6   9  13      101.66       94.88     38.49 o 
  -5   9  13      363.84      374.85     48.80 o 
  -4   9  13        4.63      -18.26     43.49 o 
  -3   9  13       66.07       37.43     55.62 o 
  -7  10  13     2720.27     2737.42    130.70 o 
  -6  10  13     2928.74     3108.98     93.14 o 
  -5  10  13      152.91      170.96     45.47 o 
 -12   0  14      129.42       99.20     83.60 o 
 -11   0  14     6903.49     6505.52    283.10 o 
 -10   0  14     3621.83     3370.50    189.92 o 
  -9   0  14      714.99      743.39    100.02 o 
  -8   0  14    13495.63    13449.04    433.20 o 
  -7   0  14     3495.56     3388.29    161.46 o 
  -6   0  14     4390.47     4506.72    129.30 o 
  -5   0  14    11066.83    10998.85    354.80 o 
  -4   0  14     1480.55     1562.04    114.25 o 
  -3   0  14     3092.92     3272.40    166.52 o 
  -2   0  14     4282.18     4780.52    217.69 o 
  -1   0  14      514.19      398.86    100.71 o 
 -12   1  14      138.10      141.70     66.09 o 
 -11   1  14       86.26       56.42     60.14 o 
 -10   1  14      416.80      388.79     66.21 o 
  -9   1  14      546.27      474.44     52.21 o 
  -8   1  14       40.17      -54.49     50.04 o 
  -7   1  14      307.42      336.95     52.89 o 
  -6   1  14      431.09      413.07     35.94 o 
  -5   1  14       59.55       62.37     41.59 o 
  -4   1  14       70.34      140.64     49.27 o 
  -3   1  14        8.13       30.95     51.61 o 
  -2   1  14        3.64       19.02     54.05 o 
  -1   1  14      187.91      274.59     74.37 o 
 -12   2  14       41.28        3.64     61.59 o 
 -11   2  14     5059.38     4766.32    413.84 o 
 -10   2  14     3081.47     2945.72    128.58 o 
  -9   2  14      601.54      635.86     69.19 o 
  -8   2  14     8400.30     8572.01    219.87 o 
  -7   2  14     2226.97     2091.00     74.45 o 
  -6   2  14     3330.16     3185.18     75.10 o 
  -5   2  14     8605.80     8358.79    224.67 o 
  -4   2  14      571.56      662.34     61.63 o 
  -3   2  14     3714.71     3759.51    128.79 o 
  -2   2  14     6214.68     6343.16    495.32 o 
  -1   2  14      479.73      561.16     76.90 o 
 -12   3  14     1682.55     1734.31    148.87 o 
 -11   3  14      538.67      414.74     73.41 o 
 -10   3  14      699.39      656.14     75.61 o 
  -9   3  14     2887.25     2645.48    117.32 o 
  -8   3  14      100.60      105.21     50.96 o 
  -7   3  14     1992.43     1885.99     59.53 o 
  -6   3  14     1247.09     1295.69     50.05 o 
  -5   3  14      249.51      273.46     39.63 o 
  -4   3  14     1562.67     1585.48    125.02 o 
  -3   3  14      893.78      852.02     70.16 o 
  -2   3  14       52.67       51.51     56.81 o 
  -1   3  14     1458.83     1493.29    105.90 o 
 -12   4  14        9.84        9.11    101.87 o 
 -11   4  14     2500.94     2448.03    128.26 o 
 -10   4  14     1874.42     1773.19    206.20 o 
  -9   4  14      450.40      467.57     80.80 o 
  -8   4  14     5046.99     4957.67    158.81 o 
  -7   4  14     1691.76     1718.47     93.27 o 
  -6   4  14      554.77      623.53    112.49 o 
  -5   4  14     4481.52     4345.25    130.27 o 
  -4   4  14      677.64      614.30    183.62 o 
  -3   4  14     1311.44     1391.68    255.87 o 
  -2   4  14     2545.99     2390.19    450.51 o 
  -1   4  14       37.57       60.32     61.53 o 
 -11   5  14      728.04      751.10     82.07 o 
 -10   5  14     1784.90     1872.12    110.48 o 
  -9   5  14     5618.59     4995.78    464.60 o 
  -8   5  14      152.39      155.95     54.75 o 
  -7   5  14     4256.08     4163.38    136.53 o 
  -6   5  14     3566.06     3632.60     96.62 o 
  -5   5  14        9.29      -51.61     35.15 o 
  -4   5  14     2717.61     2747.73    289.05 o 
  -3   5  14     1477.44     1393.96    153.59 o 
  -2   5  14      106.79       69.15    156.81 o 
 -11   6  14      642.93      846.14     92.92 o 
 -10   6  14      626.76      644.45     82.04 o 
  -9   6  14        9.30        9.49     56.59 o 
  -8   6  14      588.78      708.02    147.23 o 
  -7   6  14      388.80      367.66     68.82 o 
  -6   6  14      280.37      313.42     42.41 o 
  -5   6  14     1124.69     1181.81     60.95 o 
  -4   6  14      154.04      142.16     57.32 o 
  -3   6  14      281.22      218.07    118.90 o 
  -2   6  14     1076.20     1018.86     85.74 o 
 -10   7  14     2844.50     3038.29    206.61 o 
  -9   7  14     3871.50     3691.10    210.10 o 
  -8   7  14      284.92      305.12     65.47 o 
  -7   7  14     4169.86     4072.21    160.43 o 
  -6   7  14     3791.83     3658.50    101.31 o 
  -5   7  14      152.84      115.43     37.99 o 
  -4   7  14     3018.73     3127.90    240.34 o 
  -3   7  14     3725.10     3525.61    249.03 o 
  -9   8  14        9.63      -14.31     60.02 o 
  -8   8  14        7.34       41.00    131.83 o 
  -7   8  14       12.37       22.58     82.51 o 
  -6   8  14       68.36       72.75     40.47 o 
  -5   8  14       13.12      -34.55     40.60 o 
  -4   8  14        4.72      -76.97     51.32 o 
 -12   1  15        1.67      -42.42     57.26 o 
 -11   1  15     5041.02     4999.50    172.85 o 
 -10   1  15     3985.84     3923.99    344.88 o 
  -9   1  15      938.70      971.68     83.11 o 
  -8   1  15     7493.12     7364.41    241.84 o 
  -7   1  15     1522.61     1589.38     59.53 o 
  -6   1  15     1572.27     1522.64     82.89 o 
  -5   1  15     6562.26     6708.23    178.19 o 
  -4   1  15     1528.98     1736.19    146.61 o 
  -3   1  15     2963.45     3106.00    134.30 o 
  -2   1  15     4136.29     4542.94    257.79 o 
 -12   2  15      726.89      670.71     86.02 o 
 -11   2  15      180.82      189.58     67.84 o 
 -10   2  15      538.74      537.40    103.17 o 
  -9   2  15     1841.11     1811.49    100.74 o 
  -8   2  15       29.69       18.45     51.53 o 
  -7   2  15      531.60      601.77     48.84 o 
  -6   2  15     1239.27     1176.26     72.23 o 
  -5   2  15       21.48       55.08     48.71 o 
  -4   2  15      647.03      656.80     67.63 o 
  -3   2  15      377.92      318.64     65.10 o 
 -11   3  15     3565.41     3475.87    313.95 o 
 -10   3  15     2589.03     2294.02    119.53 o 
  -9   3  15      611.63      730.80     75.18 o 
  -8   3  15     5121.98     4982.71    156.81 o 
  -7   3  15     1014.97     1023.62     98.38 o 
  -6   3  15     1191.08     1229.69     74.46 o 
  -5   3  15     3697.14     3728.84    325.79 o 
  -4   3  15      772.35      910.11    176.78 o 
  -3   3  15     1432.66     1393.89    341.46 o 
 -11   4  15      478.64      331.66     74.39 o 
 -10   4  15     1158.87     1145.86     90.72 o 
  -9   4  15     3749.44     3668.29    139.32 o 
  -8   4  15       38.09       48.67     53.45 o 
  -7   4  15     1643.39     1598.02    127.39 o 
  -6   4  15     4221.27     3902.52    168.32 o 
  -5   4  15      120.61       56.01     49.99 o 
  -4   4  15     1808.97     1780.11    195.12 o 
  -3   4  15     1001.79     1044.64    111.31 o 
 -10   5  15      569.61      549.76    135.32 o 
  -9   5  15      178.64      217.81     66.80 o 
  -8   5  15     1802.47     1688.75     97.36 o 
  -7   5  15      990.50      984.89    107.27 o 
  -6   5  15      576.99      582.95     52.48 o 
  -5   5  15     1546.40     1503.01    112.34 o 
  -4   5  15      454.69      574.20     69.48 o 
  -9   6  15     5118.21     5160.03    334.82 o 
  -8   6  15      235.43      196.56     62.87 o 
  -7   6  15     3627.57     3472.89    124.53 o 
  -6   6  15     3470.96     3325.02     98.40 o 
  -5   6  15        7.26      -15.45     49.00 o 
  -8   7  15      136.02      181.47     79.98 o 
  -7   7  15      166.99      183.39     59.37 o 
  -6   7  15       22.80       40.81     43.74 o 
 -11   0  16     4080.80     4211.86    222.62 o 
 -10   0  16     4144.13     3776.75    203.33 o 
  -9   0  16      501.33      535.82     96.46 o 
  -8   0  16     5934.35     5748.59    239.04 o 
  -7   0  16     2432.24     2256.72    135.46 o 
  -6   0  16      989.01     1146.90    106.86 o 
  -5   0  16     5212.44     5548.96    236.99 o 
  -4   0  16     1646.23     1631.96    134.91 o 
 -10   1  16       44.18        2.65     59.29 o 
  -9   1  16      451.56      429.48     66.52 o 
  -8   1  16       11.93      -33.86     40.47 o 
  -7   1  16       95.14       79.36     68.00 o 
  -6   1  16      163.95      141.44     56.75 o 
  -5   1  16       35.18       22.51     55.59 o 
 -10   2  16     3676.01     3442.82    138.87 o 
  -9   2  16      209.59      263.42     63.30 o 
  -8   2  16     5930.86     5824.89    136.34 o 
  -7   2  16     1069.49     1125.55     74.50 o 
  -6   2  16      876.73      990.16     74.71 o 
  -5   2  16     5349.17     5297.10    160.49 o 
 -10   3  16      795.93      684.72     83.98 o 
  -9   3  16     1509.53     1576.56    207.09 o 
  -8   3  16       15.25       77.31     83.33 o 
  -7   3  16      211.85      130.95     77.99 o 
  -6   3  16     2519.65     2332.24    114.12 o 
  -5   3  16        1.27      -22.42     51.96 o 
  -9   4  16      136.53      136.87    184.17 o 
  -8   4  16     2585.41     2858.35    170.63 o 
  -7   4  16     2126.02     1871.13    137.51 o 
  -6   4  16     1454.64     1365.71    158.24 o 
                                                 
